# Supplementary material for: Animal models of chronic obstructive pulmonary disease: a systematic review
Source: Front Med (Lausanne). 2024 Oct 24;11:1474870. doi: 10.3389/fmed.2024.1474870 (PMC11540622; doi:10.3389/fmed.2024.1474870)
Supplement: Supplementary file 1 [file Data_Sheet_1.xlsx]

## Sheet: CS
COPD animal model was established by simple smoking.
Animal species	strain	serial number	authors	Magazine Name	Published	Article Title	Observation items and outcome indicators																inflammatory factor				total wbc（×108L-1）	macrophage（×108L-1）	neutrophilic granulocyte（×108L-1）	lymphocyte（×108L-1）	Quality evaluation ( in line with the following items in the STAIR list )
							Age and number of rats	Weight and sex	vital capacity（mL)	MLI(10-6)m	MAN (106\m2)	Inspiratory peak flow rate（ml/s）	Peak expiratory flow（ml/s）	forced expiratory volume FEV（mL)	intake air restriction （ml/s）	expiratory resistance（ml/s）	FEV0.3/FVC (%)	CDyn (cnH2Oml-1)	Pulmonary pathology	modeling method	general conditions	modeling situations	IL-6（ng/L)	IL-8（ng/L)	TNF-α（pg/mL）	IFN-γ（ng/L)
Mice	C57BL/6	1	Linlin Bai,Zhihua Wang.et al.	Chinese Journal of Applied Physiology	2021.2	The intervention effect of IL-17A on chronic obstructive pulmonary disease and its mechanism	8 weeks of age,20\60	male、（20.12±1.78）g				6.21±0.38	3.96±0.45						A large amount of mucus secretion and inflammatory cell infiltration in the bronchial lumen, submucosal gland hyperplasia, alveolar structure disorder, alveolar cavity expansion, and fusion into pulmonary bullae.	Mice were exposed to cigarette smoke, 1 cigarette / time, 4 times / day, 45 min each time, with an interval of 1 h each time, and the total intervention time was 90 d.	Mice with prolonged exposure to smoke, activity and diet gradually decreased with poor or no glossy hair, depression, intermittent coughing with wheezing.	successful modeling	87.41±5.92								(1)Random sequence generation.
		2	Sijia Guo,Jihong Feng.et al.	Liaoning Journal of Traditional Chinese Medicine	2019.6	Effect of Bufei Granule on inflammatory response in lung tissue of mice with chronic obstructive pulmonary disease in stable stage	6 weeks of age,60\80	male、15-17 g											The pathological sections of lung tissue in mice were observed under light microscope : bronchial mucosal epithelium fell off, alveolar wall collapsed, alveolar cavity expanded irregularly, part of them fused to form pulmonary bullae, the wall of small blood vessels thickened, and a large number of inflammatory cells infiltrated around the airway wall and in the pulmonary interstitium.	Cigarette smoke exposure lasted for 5 h every day, and every 5 d of continuous smoking was followed by 1 d of rest, which was repeated for 180 d.		successful modeling			584.46±30.84						(1)Random sequence generation. (2)Sample size calculation.
		3	Ting Ge,Lidu Gan.et al.	Chinese Journal of Modern Applied Pharmacy	2017.7	Pharmacodynamic evaluation of different administration methods of compound Danggui Beimu Kushen on mouse model of early chronic obstructive pulmonary disease	6-8 weeks of age ，10\50	male,(20±2)g											The pathological section of the lung tissue of the mice showed that there were obvious inflammatory cell infiltration in the lungs, and a large number of lymphocytes, monocytes and neutrophils were seen.	On the lth day, 2 packs ( 40 cigarettes ) of cigarettes were used for smoke exposure every half day ( 4 h ). On the 2 nd and 3 rd day, 3 packs ( 60 cigarettes ) of cigarettes were used every half day for exposure ; on the 4th day, 4 packs ( 80 cigarettes ) of cigarettes were used for exposure every half day. Each packet of cigarette smoke was exposed for 20 min and ventilated at the same time. Th…		successful modeling									(1)Sample size calculation.
		4	Caihong Liu,Honghui Yang.et al.	Chinese Journal of Pathophys-iology	2021.9	Kaempferol reduces the inflammatory response in chronic obstructive pulmonary disease model mice	6 weeks of age，8/24	male，18-20g											The alveolar wall of mice was thickened, the alveolar septum was irregular or even unrecognizable, a large number of inflammatory cells infiltrated and bleeding points around the diseased alveoli, and the bronchial lumen wall was thickened. A large number of inflammatory cells infiltrated around the diseased bronchi and mucus filling or occlusion in the bronchial lumen.	10 cigarettes / day, the smoke concentration in the box was controlled at about 7 %, the exposure time lasted for 40 min, and the smoke box wall was knocked once every 5 min to avoid uneven smoking caused by mice clustering for 12 weeks.。		successful modeling									(1)Random sequence generation. (2)Sample size calculation.
		5	Dehua Lin,Chengfeng Wang.et al.	Journal of Clinical Lung	2019.5	Simvastatin Suppresses Immune Imbalance and Inflammatory Response in Chronic Lung by Modulating the NOTCH Signalling Pathway	6-8 weeks of age ，20/30	male,(20±3)g											The terminal bronchioles of mice had no end air cavity expansion, the gap was narrowed, and the elastic fibers were thinned or broken ; part of the alveolar cavity expanded, the alveolar wall ruptured, and fused to form pulmonary bullae ; the number of alveoli was significantly reduced, and inflammatory cell infiltration occurred in the alveolar septum.	Mice were placed in a 50 cm × 30 cm × 35 cm plexiglass box and exposed to cigarette smoke for 4 times ( 4 cigarettes × 45 min ), with an interval of 1 h for 90 days.		successful modeling									(1)Random sequence generation. (2)Sample size calculation.
		6	Huimin Liu,Bing Liu.et al.	Journal of Integrated Chinese and Western Medicine Emergency	2019.1	Effect of ferulic acid on lung function in mice with chronic obstructive pulmonary disease and its mechanism	8 weeks of age ，50/60	male,18-22g		52.10±0.26		2.32±0.18	2.31±0.22							The mice were placed in a self-made animal smoking box, and 5 cigarettes were passively smoked. After 15 min, the lid of the box was opened. When the smoke completely dissipated, the mice rested for 5 min, and the passive smoking was repeated again. Smoked for 1 h every day, 6 days a week, a total of 90 days.		successful modeling	142.92±20.10		150.16±20.77						(1)Random sequence generation. (2)Sample size calculation.(3)State the reasons for excluding animals from the analysis.
		7	Yuangyuan Lv,Bibing Wang.et al.	Zhejiang Agricultural Science	2019	Effect of smoking on lung mitochondria in mice with chronic obstructive pulmonary disease	8 weeks of age，20/30	male,18-22g											The normal alveolar structure of mouse lung tissue was destroyed, and multiple alveoli fused with each other to form a large pulmonary bullae.	Mice were exposed to smoke twice a day, 6 cigarettes each time, 0.5 h each time, 5 days a week, for a total of 3 months.		successful modeling									(1)Random sequence generation. (2)Sample size calculation.
		8	Chunxing Ye,Yun Ge.et al.	Guangdong Medical Journal	2015.6	The expression of Apaf-1, Mfn2 and Caspase-10 in lung tissue of mice with chronic obstructive pulmonary disease.	6 weeks of age，20/30	male,18-22g											The bronchial mucosal epithelium of mice was incomplete and thickened. Macrophages phagocytosing smoke particles were diffusely distributed in the whole lung. Pulmonary interstitial vascular congestion, intraluminal plica protruded, bronchial wall was not smooth, and lymphocyte, neutrophil, macrophage and other cell infiltration were observed in bronchial mucosa at all levels. Alveolar cavity mor…	The mice were placed 6 lit cigarettes in the cigarette burning hole of the smoke part of the box, until the cigarettes burned naturally, the smoke basically disappeared, about 15 min, and the operation was repeated more than once after removing the lid and resting for 5 min. Smoke exposure was performed twice a day ( 8 : 00-8 : 40,17 : 00-17 : 40 ), 6 days a week for 90 consecutive days.		successful modeling									(1)Random sequence generation. (2)Sample size calculation.
		9	Jie Wu,Zhaomin Yao.et al.	Chinese Journal of Pharmacology	2019.2	The increase of MRP1 expression in lung tissue of mild stable COPD mice induced by smoke is related to Nrf2 signaling pathway.	6-8 weeks of age,10/20	male，16-22g					2.605±0.729	0.712±0.302			0.686±0.188	0.225±0.137	The alveolar cavity of mice was irregularly enlarged, some of which formed pulmonary bullae, and different degrees of inflammatory cell infiltration were observed in the pulmonary interstitium.	The mice were placed in a self-made smoking cylinder ( 100 cm × 100 cm × 100 cm, with a 2 cm diameter vent hole on the side wall to maintain the stability of the air pressure in the cylinder ), and the mice were exposed to passive smoking, 15 cigarettes per time, each lasting about 1 h, 4 times a day, with an interval of more than 30 min, for 4 weeks.		successful modeling									(1)Random sequence generation. (2)Sample size calculation.(3)State the reasons for excluding animals from the analysis.
		10	Qian Chen,Rui Chen.	Lingnan Journal of Emergency Medicine	2021.6	Cigarette smoke induced B cell immunity and inflammation in mouse COPD model	5 weeks of age, 6\12								1.447±0.046			0.0187±0.0017	The infiltration of inflammatory cells in the lungs of mice was increased, and there was obvious destruction of alveolar structure. Immunohistochemistry of lung tissue showed that CD19 positive cells were significantly increased in the peri-alveolar area.	The mice in the CS group were placed in a smoke box, 4 times a day, 10 cigarettes each time for 1 hour, a total of 20 weeks.		successful modeling									(1)Random sequence generation. (2)Sample size calculation.(3)State the reasons for excluding animals from the analysis.(4)Declaration of potential conflicts of interest and research funding.
		11	Zhenguo Wang,Shican Yuan.et al.	Journal of Clinical and Experimental Medicine	2018	Effect of inhaled budesonide on smoke-induced airway remodeling in mice	3-5 weeks of age，40/60	male，16~20 g											The bronchial wall was thickened, the smooth muscle of the wall was proliferated, and different degrees of inflammatory cell infiltration were seen around the tube. Some alveolar wall structures were destroyed, and the alveolar cavity was enlarged.	The mice were smoked for 30 min ( 3 cigarettes were lit, about 10 min for each cigarette ), and then the air was breathed for 10 min to continue smoking for 30 min, twice a day, once in the morning and once in the afternoon.	Mice with dishevelled and dry fur, curled back, reduced activity and feeding, poor response, etc.	successful modeling									(1)Random sequence generation. (2)Sample size calculation.
		12	Wanjun Yu,Huaying Wang.et al.	Chinese Clinical Pathology and Therapeutics	2014.6	The changes and significance of CD4 + Foxp3 + regulatory T cells in mice exposed to short-term and long-term tobacco smoke	6-8 weeks of age，40/60	male，18-20g											The total number of cells, neutrophils, lymphocytes and macrophages increased in the short-term exposure group, and there were obvious pathological changes in the lungs.	Five cigarettes were burned naturally, and then the cabin was opened for 30 min, which was repeated 4 times a day. Exposure for 4 weeks		successful modeling									(1)Random sequence generation. (2)Sample size calculation.(3)State the reasons for excluding animals from the analysis.
		13	Wenjun Yang,Yinggang Xiao.et al.	Chinese Journal of Pathophysiology	2017	The mechanism of retinoic acid receptor-reactive protein 2 activating NLRP3 inflammasome in inflammatory injury of chronic obstructive pulmonary disease	10-12 weeks of age，24/32	female，16-20g											The alveolar structure of the mice was disordered, the alveolar was irregularly enlarged, a large number of inflammatory cells infiltrated in the small airway and pulmonary vessels, the smooth muscle layer was thickened, and the epithelium of the bronchial wall was proliferated.	The mice were exposed to three cigarette smoke three times a day at an interval of 30 min, seven times a week for a total of 12 weeks.		successful modeling									(1)Random sequence generation. (2)Sample size calculation.
		14	Jing Zhang,Lanying Zhang	Medical Frontiers	2018.9	Changes and significance of Th17 / Treg cells in lung tissue of mice with chronic obstructive pulmonary disease	6-8 weeks of age,16/26只	male and female unlimited, 20g～ 25g											The alveolar structure was destroyed, most of the alveoli fused with each other to form a larger alveolar space, and there was obvious inflammatory cell infiltration in the alveolar septum.	The mice in the group were placed in a self-made organic glass smoke box ( size 90cm × 40cm × 30cm, with 9 vents of 1.5cm × 1.5cm on the lid ), and passively smoked 4 times a day, 6 cigarettes / time, 1h / time, for a total of 28 days.	Mice with dry, grey fur all over the body, lethargy, eyes slightly closed, reduced activity, shortness of breath, loss of appetite, weight loss	successful modeling									(1)Random sequence generation. (2)Sample size calculation.
		15	Jing Zhang,Lanying Zhang.et al.	Journal of Zunyi Medical University	2022.8	The expression and significance of CD83 and Th17 / Treg cells in peripheral blood and BALF of mice with chronic obstructive pulmonary disease	6-8 weeks of age,16/26只	male and female unlimited, 20g～ 25g											The alveolar structure of mice was destroyed, most of the alveoli fused with each other to form a larger alveolar cavity, and there were more inflammatory cell infiltration in the alveolar septum.	The mice were placed in a glass box, and the burning cigarettes were placed in a glass box, so that the mice were exposed to passive smoking 4 times a day, 6 cigarettes / time, 1 h / time, 2 times in the morning, with an interval of 30 min ; twice in the afternoon, with an interval of 30 minutes, 6 days a week for 4 weeks.	The mice showed a gradual decrease in body weight	successful modeling									(1)Random sequence generation. (2)Sample size calculation.(3)State the reasons for excluding animals from the analysis.
		16	Jing Zhang,Lanying Zhang.et al.	Shandong Medicine	2016	Establishment and verification of a mouse model of chronic obstructive pulmonary disease induced by smoking	6-8 weeks of age,8/24	half male and half female，(23±4)g											Microscopically, there were more telangiectasia, congestion and bleeding, and red blood cells in some alveolar cavities. Pulmonary interstitial edema, exudation of a small amount of edema fluid, pulmonary septal edema widened ; with a small amount of neutrophil infiltration, bronchial epithelial cell degeneration, necrosis and shedding, some alveolar septum narrowed, broken and fused into pulmona…	Passive smoking 6 / time, lh / time, 4 times / d, d, time points were 09 : 00,10 : 30,15 : 00,16 : 30,5 d / week, smoking 4 weeks.	The mice gradually showed a reduction in body size, dry fur, dull eyes, depression, reduced activity, decreased appetite, arched back and curled up, lethargy, sneezing, and shortness of breath.	successful modeling									(1)Random sequence generation. (2)Sample size calculation.
		17	Zhiyuan Zhang	Chinese Journal of Pharmacology	2011.1	The establishment of a new cigarette smoke exposure device	4 ～ 6 weeks of age,30/40	male and female unlimited,20g～ 24g											The bronchioles, alveolar ducts and alveolar sacs were enlarged, forming typical emphysema manifestations. Smooth muscle was significantly thickened, submucosal and outer membrane collagen fibers proliferated, and the range of emphysema lesions was expanded and the degree was aggravated.	The mice were placed in a closed box and exposed to smoke ( smoke : air = 1 : 8, flow rate 30 mL · min-1, once a day, once 90 min, 5 times a week ) for 3 months.		successful modeling									(1)Random sequence generation. (2)Sample size calculation.(3)State the reasons for excluding animals from the analysis.(4)Declaration of potential conflicts of interest and research funding.
		18	Kedong Zhang	International Respiratory Journal	2012.11	Establishment and identification of a smoked mouse model of chronic obstructive pulmonary disease	6 ~ 8 weeks of age，16/24	male,20～23 g										0.05±0.004	The lung volume of the mice increased, the color was dark red, and dark brown soot spots were seen on the surface and section of the lung tissue. HE staining showed that the airway epithelial cells in the COPD model group were disordered and exfoliated, goblet cells increased, glandular hyperplasia was obvious, alveolar septum was broken, alveolar fusion, alveolar cavity was enlarged, pulmonary b…	The mice were placed in the exposure box, and there were two holes at the upper end of the box to communicate with the outside world to prevent hypoxia in the animals. After the filter was removed, the cigarette was inserted into the exposure box for small ignition, and the exposure box was closed. After 1 h, the mice were taken out of the exposure box and rested for 15 min. The above operation w…	Mice were depressed during the first month of fumigation, and their body mass declined most progressively until 1 month later when they gradually adapted. Body mass increased slowly	successful modeling					10×105/肺	5.5×105/肺	4.2×105	0.9×105	(1)Random sequence generation.
		19	Yingshuo Wu,Yiwan Shang	Journal of Chinese Medicine	2021	Effects of Bufei Yishen Decoction on the function of alveolar macrophages and PPARγ pathway in mice with chronic obstructive pulmonary disease	6 ~ 8 weeks of age，12/48	half male and half female，18～20 g					6.17±0.32						The alveolar size of mice was different, a large number of alveoli were broken and fused, and the alveolar cavity was enlarged ; bronchial wall thickening, lumen narrowing, goblet cells and mucus gland hypertrophy and hyperplasia, mucus and bronchial surrounding fibrous tissue hyperplasia, surrounded by more inflammatory cell infiltration.	25 cigarettes per fumigation, 40 min per fumigation, twice daily for 8 weeks.	Mental depression, gradually appearing hair dry, lustreless, slow reaction, water intake and food intake are reduced, body wasting, slow growth of body mass	successful modeling									(1)Random sequence generation. (2)Sample size calculation.(3)State the reasons for excluding animals from the analysis.
		20	Manyan Zhanga Yu Lu	Tissue Engineering – Regenerative Medicine / Research Article	2021.9	Role and Mechanism of miR-181a-5p in Mice with Chronic Obstructive Pulmonary Disease by Regulating HMGB1 and the NF-κB Pathway	6–8 weeks old,20/30	female mice，weighing 15–18 g											the bronchial epithelium and alveolar structure were intact, while the lung tissues of the CS induced COPD group showed obvious inflammatory responses, partial rupture of the alveolar wall, infiltration of numerous inflammatory cells such as neutrophils, and obvious alveolar hemorrhage	The mice were exposed to three 2R4F research-grade cigarettes daily for 5 days/week and a total of 24 weeks. All CS exposure experiments were conducted using a nose-only exposure system . A computer-controlled puff was generated per minute, resulting in 10 s of CS exposure, followed by 50 s of fresh air.		successful modeling									(1)Random sequence generation. (2)Sample size calculation.
		21	Fang Ying lu, Rong Chen	EXPERIMENTAL AND THERAPEUTIC MEDICINE	2021	Hedgehog signaling modulates cigarette‑induced COPD development	12‑week‑old，10/30	male mice (31.7±4.2)g											mice in the CS group exhibited focal enlargement of the alveoli and inflammatory cell infiltration, exhibiting neutrophil, lymphocyte and macrophage accumulation in lung parenchyma and interstitial spaces, with thickening of certain septa. By contrast, emphysema was partially ameliorated, as demonstrated by decreased inflammatory cell infiltration, in the lung tissues of CSC mice.	The mice in CS group were exposed to the tobacco smoke produced from five cigarettes, four times per day for 30 min, for a total of 5 days per week for 24 weeks.		successful modeling									(1)Random sequence generation. (2)Sample size calculation.
		22	Xuan Huang , Weijie Guan	Respiratory Research	2022	MUC5B regulates goblet cell diferentiation and reduces infammation in a murine COPD model	6-8 weeks，10/50	male,18-20g		43.64±4.54	14.08±1.82					12±1.49	72.19±4.03	0.06±0.004	those of mice in the smoke-exposed group exhibited severe emphysema and neutrophil and macrophage infltration after cigarette smoke exposure	Smoke injection was conducted 2 times each day for 2 h each time, with 9 cigarettes used each hour, for 6 days each week. Te entire model establishment process spanned 24 weeks		successful modeling									(1)Random sequence generation. (2)Sample size calculation.(3)State the reasons for excluding animals from the analysis.(4)Declaration of potential conflicts of interest and research funding.
	ICR	1	Pan Li,Hui Zhou.et al.	Tea Science	2020.5	Study on the improvement of smoke-induced chronic obstructive pulmonary disease in mice by white tea	7 ~ 8 weeks of age, 10/60	male、（32±3）g											There were obvious pathological changes in the pulmonary interstitium. Severe inflammatory infiltration of the alveolar wall and edema in the alveoli were observed. The alveoli were abnormally enlarged with a small amount of congestion.	Passive smoking for 5 weeks, 6 days a week, 4 times a day in the morning and 4 times a day in the afternoon, 5 cigarettes each time, 12 minutes after smoking, immediately open the box and breathe fresh air for 10 minutes		successful modeling									(1)Random sequence generation. (2)Sample size calculation.(3)State the reasons for excluding animals from the analysis.(3)Declaration of potential conflicts of interest and research funding.
		2	Yicai Deng,Wenzhen Liu	China Medical Herald	2017.5	Therapeutic effect of Jianpi Yiqi compound Chinese medicine combined with enteral nutrition powder on chronic obstructive pulmonary disease in mice	7 ~ 8 weeks of age, 72\96	male、20±2g											The bronchial lumen of mice was significantly thickened, and fibrous tissue hyperplasia appeared. The bronchial wall, submucosa of blood vessels and surrounding lung tissue were accompanied by a large number of inflammatory cell infiltration. The alveolar wall became thinner, the alveolar cavity expanded, and some fused to form pulmonary bullae. The number of alveoli was significantly reduced.	The red gold dragon brand cigarette smoke was placed in the smoke exposure box, 30 min / time, 1 time / day, ( 5 cigarettes each time ), rested for 1 day per week, and smoked for 60 days.	The weight of the mice decreased significantly and remained in a relatively stable range after 10 d of fumigation. The mice showed a significant decrease in activity and mobility, and exhibited lethargy and drowsiness.	successful modeling									(1)Sample size calculation.(2)Random sequence generation.
		3	Shilin Gong,Zhilin Xu.et al.	Pharmaceutical Research	2017.8	Study on the treatment and mechanism of Xiaobingmabo on chronic lung injury	6 ~ 8 weeks of age，10\50	male，20±2g											Lung pathology showed obvious bronchial epithelial tissue damage, goblet cell metaplasia, inflammatory cell infiltration, mucus secretion, and retention and activation of bronchial lumen.	All mice were exposed to five cigarette smoke for 10 min 4 times a day for 56 days.		successful modeling									(1)Random sequence generation. (2)Sample size calculation.
		4	Ma Chunhua, Long Hongyan	Biomedicine & Pharmacotherapy	2016	Betulin inhibited cigarette smoke-induced COPD in mice	6 ~ 8 weeks of age，12/60	male，( 20–22 )g											the pulmonary pathology of CS group showed evident epithelial cells injury of bronchi, goblet epithelium cellsmetaplasia,inflammatory cells infiltration, mucus secretion and cell blocking in bronchial lumen. Beside,emphysema, congestion, degeneration and necrosis of epithelial cells were also relatively clear in CSgroup.	All mice were exposed 5 days a week to the mainstream cigarette smoke of 5 cigarettes , 4 times a day with a 10 min smoke free interval between exposures. A standard smoking apparatus was used with the smoking chamber adapted for a group of mice. A smoke/air ratio of 1/6 was obtained. exposure period was 8 weeks.		successful modeling									(1)Random sequence generation. (2)Sample size calculation.(3)State the reasons for excluding animals from the analysis.
	BALB/c	1	Weiwei Tao,Xiaoyan Huang	Journal of Nanjing University of Chinese Medicine	2017.3	Establishment of COPD mice model with depressive disorder and intervention effect of Jiawei Wendan Decoction	7 ~ 8 weeks of age,20/30	male,19-21 g							1.335±0.178			0.051±0.003	The epithelial cells of the airway were disorganized and partially exfoliated. The size of the alveoli was different. The wall of the alveoli became thinner and broken, and some of them fused to form pulmonary bullae. There were a large number of inflammatory cell infiltration in the pulmonary interstitial and alveolar cavity.	Passive smoking twice in the morning and afternoon, 10 cigarettes / time, each exposure for 1 h, each exposure time interval of 15 min, morning smoking time interval of 4 h, continuous passive smoking for 18 weeks.	Depression, anorexia of water, and decrease in body mass in the 6th week after the start of fumigation, then gradually increasing	successful modeling	184.77±20.35		189.89±24.59		5.15±0.24	1.79±0.78	2.05±0.18	2.05±0.18	(1)Random sequence generation.
		2	Bin Li,Dekun Gan.et al.	Chinese Journal of Comparative Medicine	2022.4	Honokiol inhibits immune imbalance and provides lung protection in mice with chronic obstructive pulmonary disease through Notch signaling pathway	6 ~ 8 weeks of age，10\30	male、（20±2）ｇ											Inflammatory cell infiltration was observed in the alveolar septum of mice. The distal air space of the terminal bronchioles was dilated, the gap was narrowed, the number of alveoli was significantly reduced, the alveolar space was dilated, and the alveolar wall was ruptured, which was consistent with the pathological manifestations of COPD.	Smoking was performed 4 times a day ( 4 cigarettes, 45 min ) at an interval of 1 h for 90 consecutive days.		successful modeling									(1)Random sequence generation. (2)Sample size calculation.
		3	Yunxiao Li,Ranran Zhao	Journal of Clinical and Experimental Medicine	2021.3	Epoxyeicosatrienoic acid inhibits emphysema by inhibiting mitochondrial fission	6 ~ 8 weeks of age，20	half male and half female,（20±2）ｇ											The MLI of the mice increased significantly, and the mice showed obvious emphysema.	The COPD model was established by passive smoking 10 cigarettes per time in a self-made smoking box, ensuring that the total suspended particles were 200 mg / m3, smoking for 1 h each time, 5 d per week, and continuous smoking for 16 weeks.		successful modeling									(1)Random sequence generation. (2)Sample size calculation.(3)State the reasons for excluding animals from the analysis.
		4	Shuting Hu,Qiang Xia	Chinese Journal of Tuberculosis and Respiratory Medicine	2017	Role of phosphatidylinositol 3-kinase δ-Ras homologous gene family member A pathway in phagocytosis dysfunction of alveolar macrophages in mice with chronic obstructive pulmonary disease	8 weeks of age，20/40	male，(20±2)g				4.24±0.29	7.06±0.52						Alveolar fusion, pulmonary bullae formation, a large number of inflammatory cell infiltration	Four cigarettes were placed in a 50 cm × 30 cm × 35 cm plexiglass box and put into mice after burning out. The mice were exposed for 45 min, 4 times / d, with an interval of 1 h.		successful modeling									(1)Random sequence generation. (2)Sample size calculation.
		5	Na Li,Meng Shi	Chinese Journal of Tuberculosis and Respiratory Medicine	2022	Role of JAK / STAT signaling pathway in Th17 / Treg immune imbalance in chronic obstructive pulmonary disease	6 ~ 8 weeks of age，8/24	male，（20±2）g		58.69±3.25					6.81±0.30	3.81±0.28	0.62±0.02		The wall of the trachea was thickened, and inflammatory cell infiltration was seen around it. Some alveolar spaces were enlarged, the alveolar walls were ruptured, fused to form pulmonary bullae, and the number of alveoli was significantly reduced.	The mice were placed in a 50 cm × 30 cm × 35 cm organic glass box, and exposed to tobacco smoke four times a day ( 4 × 45 min / time ) with an interval of 1 h for 90 days.		successful modeling									(1)Random sequence generation. (2)Sample size calculation.(3)State the reasons for excluding animals from the analysis.
		6	Yue Hu,Shaojuan Huo	Chinese Medical Journal	2019	Role of actin - associated protein 2/3 complex in phagocytosis of alveolar macrophages in mice with chronic obstructive pulmonary disease	8 weeks of age，10/40	male，（20±2）g					reduction	reduction					Alveolar fusion, pulmonary bullae formation, a large number of inflammatory cell infiltration, MLI and alveolitis scores were significantly increased.	Four cigarettes were placed in a glass box of 50 cm × 30 cm × 35 cm. After burning out, they were put into mice and exposed for 45 min, 4 times / d, with an interval of 1 h for 90 days.		successful modeling									(1)Random sequence generation. (2)Sample size calculation.
		7	Yuhang Jiang,Xiaofeng Mei	Chinese Journal of Pathophysiology	2022	Mechanism of cigarette smoke-induced airway epithelial barrier injury in chronic obstructive pulmonary disease model mice	8 weeks of age,36/72	male，（20±2)g											Pathological changes such as a large number of inflammatory cell infiltration, alveolar cavity expansion, alveolar wall fracture and fusion, and airway wall thickening occurred in the lung tissue of mice.	Mice were fumigated with CS [ The mice were placed in a smoking box and smoked when the smoke concentration reached ( 30 ± 5 ) %, 40 min each time, twice a day for 90 days.		successful modeling									(1)Random sequence generation. (2)Sample size calculation.
		8	Hongping Huang, Hui Feng	journal of surgical research _x005f_x005f_x005f_x005f_x005f_x005f_x005f_x005f_x005f_x005f_x005f_x005f_x005f_x005f_x005f_x005f_x005f_x005f_x005f_x005f_x005f_x005f_x005f_x005f_x005f_x0002_ december	2019	M1 Macrophage Activated by Notch Signal Pathway Contributed to Ventilator-Induced Lung Injury in Chronic Obstructive Pulmonary Disease Model	Forty 16-weeks-old，about 20 g/per mouse,	female，（20±2)g											after CS, the alveolar tissue lost its original structure, and the fiber arrangement was disordered with a large number of inflammatory cells	The model group mice were placed in a cage (10/batch) in an cm smoking box, and the lid was closed. The ignited cigarette was placed in the smoke tank under the box. When the tank was closed, 0.5 cm wide inlet above the smoke tank was connected to the outside. Each mouse in the model group was inhaled half a cigarette for 5 min/per time, twice a day.18 During the smoking, the lid was opened prope…		successful modeling									(1)Random sequence generation. (2)Sample size calculation.
	Kunming	1	Jianbo Chen,Lijuan Zhang.et al.	Journal of Guizhou Medical University	2020.12	The effect and mechanism of aqueous extract of Reineckia carnea on chronic obstructive pulmonary disease in mice	30\70	half male and half female,（20±2）ｇ											The alveolar wall of the mice was damaged, forming a large cavity, the bronchial lumen was deformed, the smooth muscle of the small airway around the tube was hypertrophic, the wall was thickened, the collagen deposition was increased, and fibrosis was formed. The cilia of the cells were adhered, lodging, and lost. A large number of inflammatory cell infiltration, pulmonary vascular and airway re…	The mice were placed in a self-made closed container with a volume of about 0.5 m3, and two filter cigarettes were lit each time. The mice were exposed to cigarettes, and the concentration of cigarettes was controlled at 140 mg / m3.After the cigarettes were extinguished, the mice were kept in a closed container for 2 h, twice a day, 5 days a week for 8 weeks.	Mice with reduced activity and dull coat colour	successful modeling									(1)Random sequence generation. (2)Sample size calculation.(3)State the reasons for excluding animals from the analysis.
		2	Jing Wang,Fengsen Li.et al.	Journal of Xinjiang Medical University	2012.1	The expression of Th17 cell related factors in lung tissue of COPD mice	6 ~ 8 weeks of age，40只	male，18-20g											There was a small amount of neutrophil and macrophage infiltration. The alveolar cavity was irregular in shape and thin in wall. The dilated part ruptured and fused to form pulmonary bullae.	The self-made smoking box was used for smoking, 10 / time, once a day, once an hour, for six months.		successful modeling									(1)Random sequence generation. (2)Sample size calculation.
	wister	1	Lin Li,Ju Liu.et al.	Chinese Journal of Antibiotics	2022.1	The regulatory effect of LL-37 on Th17 / Treg balance and inflammatory response in CoPD model rats.	6 weeks of age，10\40	male,(190±20)g											A large number of bronchial mucosal epithelial cells fell off and proliferated, a large number of inflammatory cells infiltrated, the blood vessel wall thickened, the alveolar septum increased, the thickness of the air cavity wall increased significantly, and some alveoli fused and expanded.	The rats were placed in a smoke box, each time into 10 lighted cigarettes, continuous smoking 30 min, 3 times / d, for 90 d.		successful modeling									(1)Sample size calculation. (2)Random sequence generation.(3) Declaration of potential conflicts of interest and research funding.
		2	Yan Yin,Jiurong Li	Sichuan Medicine	2016.4	Effect of PPAR-γ agonist on pulmonary vascular inflammation in cigarette smoke-induced COPD rat model	12 weeks of age，10\40	male，(180±20)g	8.91±0.88				29.31±1.75	6.98±0.44			78.72±5.67		The lung volume increased and the surface was uneven. Under the light microscope, the alveolar structure was disordered, the alveolar wall was thinned or broken, and the alveoli were cystically dilated and partially fused into pulmonary bullae, which was consistent with the pathological changes of COPD.	Saline 10ml / ( kg · d ) was intragastrically administered half an hour before smoking every day, and then placed in a self-made glass cabin ( 35cm × 20cm × 60cm ) for 2h, 16 cigarettes each time, 6 days a week for 12 weeks.		successful modeling									(1)Random sequence generation. (2)Sample size calculation.
		3	Lihua Cao,Jian Kang	Journal of Dalian Medical University	2010.2	Effect of standard myrtle oil on airway inflammation in rats with chronic obstructive pulmonary disease	10\24	male,（200± 20）g									71.65±3.60		The tracheal mucosal epithelium was partially exfoliated, the goblet cells and glands were hypertrophic, and the wall was infiltrated with inflammatory cells dominated by lymphocytes. The alveolar wall became thinner and broken, the alveolar cavity expanded and fused, and emphysema was formed.	The rats were placed in a self-made exposure box to ignite 14 front-door cigarettes successively. The rats were exposed to smoke for 0.5 h, twice a day, with an interval of 4 h, 6 days a week for 12 weeks.		successful modeling									(1)Random sequence generation. (2)Sample size calculation.
		4	Yusheng Chen,Xiaoyan Chen.et al.	Journal of Practical Heart, Cerebral and Pulmonary Vascular Diseases	2016.1	Methodological study on the establishment of chronic obstructive pulmonary disease rat model by simple smoke exposure	8 weeks of age，16\24	male，（202 ± 5）g							2.45±0.76	3.42±0.92	66.22±3.69	0.13±0.02	Airway epithelial shedding, mucus and cell obstruction in the airway, obvious destruction of lung tissue structure, alveolar dilatation, alveolar septum fracture, adjacent alveolar fusion to form pulmonary bullae, small vascular wall thickening.	The rats were placed on the compartment of the self-made glass exposure box, and could freely move, eat and drink. Cigarettes were lit at 1 / 2 of the glass box, 1 h / time, 2 times / d, with an interval of more than 5 h each time, 5 d / week. The amount of cigarettes increased with the increase of weeks, 9 cigarettes / time in the first week, 12 cigarettes / time in the second week, 15 cigarette…	Mental depression, withered and yellowed hair loss, cyanosis of lips, mouth and finger scratches, emaciation	successful modeling									(1)Sample size calculation. (2)Random sequence generation.(3) Declaration of potential conflicts of interest and research funding.
		5	Jian Guan,Bixia Zheng	Chinese Journal of Respiratory and Critical Care	2008.1	The expression of nuclear factor-κB in the lung of rats with chronic obstructive pulmonary disease and the effect of prednisone on it	12 weeks of age，8\24	male，（200± 20）g			95.98±14.89×106\m2								The lung volume of the rats was significantly larger than that of the control group, the color was pale, the sex was weakened, the surface of the lung was slightly uneven, and small vesicle-like protrusions were seen. There was no bleeding on the surface and no liquid exudation. Tracheobronchial mucosal epithelium was broken, epithelial cells were partially exfoliated, and a large number of infla…	Two times a day, 14 sticks each time, each time for 1 h, at least 4 h interval between the two times, for 4 consecutive months.		successful modeling					5.76±0.29		1.26±0.25		(1)Random sequence generation. (2)Sample size calculation.
		6	Xiaoju Chen,Tao Wang	Journal of Sichuan Bei Medical College	2012.8	Expression of tyrosine kinase receptor RON in the lung of rats with chronic obstructive pulmonary disease	8\16	male，（200± 20）g		111.451±49.334	81.621±20.394								The lung volume of the rats increased significantly, the color was pale, the elasticity was weakened, the surface of the lung was uneven, and small vesicle-like protrusions were seen. There was no bleeding on the surface and no liquid exudation. Different degrees of chronic inflammatory cells ( including lymphocytes, plasma cells and monocytes ) and a small amount of neutrophil infiltration were …	大鼠放入自制有机玻璃烟熏箱内被动吸烟。每次燃烧10支香烟，每天1次，每次1 h，连续3个月。		successful modeling									(1)Random sequence generation. (2)Sample size calculation.
		8	Jiande Cheng,Jianying Xu成建德，许建英	Medical Innovation in China	2008.12	Study on the Expression of Activator Protein-1 and Copper-Zinc Superoxide Dismutase in Bronchopulmonary Tissue of Experimental Smoking Rats	10\40	male，220g											Rat airway epithelial cell necrosis, shedding significantly. A large number of inflammatory cells can be seen, alveolar wall thinning, rupture, alveolar cavity fusion, expansion, pulmonary bullae formation, goblet cell hyperplasia, airway smooth muscle hyperplasia and hypertrophy.	Rats smoked twice a day ( once in the morning and once in the afternoon ) in a self-made organic glass smoking box, 10 cigarettes each time, each cigarette burned for 10 min, stopped smoking for 5 min, and smoked 6 days a week.		successful modeling									(1)Random sequence generation. (2)Sample size calculation.(3)State the reasons for excluding animals from the analysis.
		9	Ruobao Li,Jing Wang	Shandong Medicine	2008	Expression and significance of TGF-β1 mRNA in lung tissue of COPD model rats	共72只	male，250-300g											Bronchial epithelial hyperplasia and hypertrophy, disordered arrangement, bronchial wall thickening, accompanied by infiltration of inflammatory cells such as lymphocytes, neutrophils and macrophages, and hyperplasia of mucous glands and goblet cells in the wall. Alveolar septum congestion, alveolar macrophages increased. The alveolar space was irregularly enlarged, some alveolar septa were ruptu…	Rats were placed in a self-made smoke box, burning 10 cigarettes each time, about 3 h, 2 times / d, 5 d / week, for 6 months.		successful modeling									(1)Random sequence generation. (2)Sample size calculation.
		10	Xiandong Li,Jichang Han.et al.	Chinese Journal of Gerontology	2014	Changes of Clara cell structure and secretory protein expression in airway of rats with chronic obstructive pulmonary disease	12\36	male，（250± 20）g											The bronchial epithelial cells of rats were obviously exfoliated, the alveolar structure was disordered, some alveolar walls were thinned, broken, and ribbon-like changes, alveolar fusion, alveolar cavity expansion.	Self-made organic glass exposure box, 70 cm × 60 cm × 60 cm, with ventilation holes above ; at the same time, the filter part of the two lit cigarettes was connected to the smoking chamber at each smoking. The smoke was sucked out of the smoking chamber by the improved syringe device and injected into the exposure box.		successful modeling									(1)Random sequence generation. (2)Sample size calculation.(3)State the reasons for excluding animals from the analysis.
		11	Qi Lin,Ziru Li.et al.	Chinese Journal of New Drugs	2021	Effect of standard myrtle oil on Nrf2 / HO-1 pathway in rats with chronic obstructive pulmonary disease	6-8 weeks of age，40只	male，（180± 20）g											White bullae appeared on the surface of the lung tissue of the rats, and the lung volume was relatively increased. Focal necrosis was scattered on the surface of some lungs, which was consistent with the manifestations of emphysema, alveolar enlargement, alveolar wall thinning and rupture, and inflammatory cell infiltration.	The COPD model was established by chronic exposure to cigarette smoke ( CS, 6 cigarettes / time, 4 times / d ) for 90 days in a self-made smoking box.	The rats showed reduced activity and food intake, slow response, depression, waxy fur, presence of arched back and panting.	successful modeling									(1)Random sequence generation. (2)Sample size calculation.
		12	Wenyang Li,Na Yu.et.al.	Journal of Guiyang Medical College	2015.6	Effects of eucalyptol, limonene and pinene on lung function and airway bacterial load in rats with chronic obstructive pulmonary disease	12 weeks of age，120只	male，（200± 20）g											There was a certain amount of lymphocyte infiltration in rats with alveolar wall destruction and fusion, and alveolar cavity enlargement.	Smoking was given for 12 weeks. One time, 40 cigarettes were smoked in front of the door. Each cigarette produced about 2L of smoke. Smoking twice a day in the morning and afternoon, five days a week for 12 weeks.		successful modeling									(1)Random sequence generation. (2)Sample size calculation.(3)State the reasons for excluding animals from the analysis.
		13	Miao Liu,Lei Liu.et.al.	Chinese Journal of Traditional Chinese Medicine	2013.5	Observation on the content changes of growth hormone releasing peptide in rats with chronic obstructive pulmonary disease	10-12 weeks of age，34只	male，（230± 20）g											There were inflammatory cell exudation and hemorrhage in the alveolar cavity of rats, and the alveolar structure was disordered. Partial alveolar consolidation. The alveolar wall was significantly thickened, with a large number of inflammatory cell infiltration, and part of the alveolar cavity.	The rats were placed in a 60cm × 50emx40cm fumigation box and injected with cigarette smoke at a concentration of about 5 %, 1h in the morning and 1h in the afternoon every day. The interval between the two fumigations was not less than 6h.		successful modeling									(1)Random sequence generation. (2)Sample size calculation.
		14	Hongbo Liu,Wei Zheng.et al.	Basic Medicine and Clinical	2011.1	Histone deacetylase 2 expression decreased in lung tissue of COPD rats induced by smoke.	7 weeks of age ，40只	male,180-220g											The lung volume of the rats was significantly increased, pale, poor elasticity, and bullae could be seen in the section. After thoracotomy, the lung atrophy was not obvious, and the pathological changes of COPD were aggravated with the prolongation of smoking time.	The rats were placed in a 100 × 50 × 50 cm plexiglass cabin at 400 rats / m3, and the oxygen concentration was maintained at about 21 %. The COPD rat model was prepared by using cigarettes with tar content of 15 mg / cig, smoked for 1 h / d for 70 d.		successful modeling									(1)Random sequence generation. (2)Sample size calculation.(3)State the reasons for excluding animals from the analysis.(4)Declaration of potential conflicts of interest and research funding.
		15	Hailong Wang,Min Pang.et.al.	Journal of Shanxi Medical University	2007.2	Changes of Clara cell ultrastructure and CCl 6 in COPD rats	20只	male,（180± 20）g											Rat tracheal submucosal gland hyperplasia hypertrophy, airway smooth muscle hyperplasia, goblet cell hyperplasia, alveolar wall thinning, alveolar septum rupture, mutual fusion into pulmonary bullae.	Smoking 2 times a day, burning 12 cigarettes each time, burning 10 minutes each cigarette, stopping 5 minutes when each cigarette was changed, smoking 6 days a week for 3 consecutive months.		successful modeling									(1)Random sequence generation. (2)Sample size calculation.(3)State the reasons for excluding animals from the analysis.
		16	Kai Yang,Lu Guo.et.al.	China Medical Herald	2017.12	Simvastatin in a rat model of chronic obstructive pulmonary disease Early intervention effects	6-8 weeks of age,14/42	male，（180± 20）g											In rats, cilia at all levels of tracheobronchial tubes were seen to be adherent and inverted, shedding, cup-shaped cell hyperplasia, smooth muscle hyperplasia, hypertrophy, and chronic inflammatory changes with a large number of inflammatory cells; alveolar walls were thinned, dilated, ruptured, and fused, and alveoli and emphysema were formed, and alveolar intervals were thickened; fine bronchia…	On day 114, 200 g of LPS was dripped into the airways of rats via otoscopy and the rest of the rats were placed in a homemade Plexiglas sealed fume box (80 cm x 60 cm x 50 cm) for passive smoking every day (days 2-13, 15-60), smoking cigarettes twice, 14 cigarettes each time, for a duration of 1 h at intervals of 4 h. The total number of cigarettes smoked was 58 d. The total amount of cigarettes …		successful modeling	10.73±1.77		461.0±3.58						(1)Random sequence generation. (2)Sample size calculation.
		17	Hui Wang,Deyun Cheng.et.al.	Journal of Sichuan University	2004	The study of monocyte chemoattractant protein-1 and airway inflammation in COPD rats	12 weeks of age，16	male，180-220g											The epithelial cells of the tracheal and bronchial mucosa in rats were partially stripped of the mucosal layer. A large number of inflammatory cells infiltrated the submucosa and muscular layer. The goblet cells in the mucosal layer increased significantly, and the cell body increased. There were abundant mucin particles in the lumen of the , bronchial smooth muscle thickening .There were more se…	The rats were placed in a self-made closed smoking box of 120 cm × 80 cm × 80 cm, and smoked twice a day, 14 cigarettes each time, for 1 h, with an interval of not less than 4 h between the two times, for 4 consecutive months until the formation of COPD was confirmed by pathology.		successful modeling									(1)Random sequence generation. (2)Sample size calculation.(3)State the reasons for excluding animals from the analysis.
		18	Xiuying Tang,Bing He.et al.	Journal of Electron Microscopy	2000	Ultrastructural observation of lung Clara cells in rats with chronic obstructive pulmonary disease	8 weeks of age，18	male，180-220g											Lung ciliated cells increased, cilia disorder, varying in length, part of the fall off. The narrowed lumen was filled with detached cilia and cell debris.	Rats were exposed to passive smoking in a self-made organic glass exposure box. Three times a day, each lasting 30 minutes, interval of 3h. On the first day, 8 cigarettes were smoked each time, 10 cigarettes were smoked each time on the second and third days, and 14 cigarettes were smoked each time after the fourth day.		successful modeling									(1)Random sequence generation. (2)Sample size calculation.
		19	Xue Tian,Xingyi Zhang.et al.	Shandong Medicine	2016	The changes and significance of JNK / SAPK level in lung tissue of rats with chronic obstructive pulmonary disease	6-7 weeks of age，16只	male，（200± 20）g											The epithelial cells of the small airway were degenerated, necrotic, erosive and exfoliated, and the airway mucosa was congested and edematous. At the same time, more neutrophil aggregation and inflammatory exudate were observed in the lumen. A large number of inflammatory cells infiltrated around the trachea and bronchus, and the lumen became smaller and narrower. The alveolar duct, alveolar sac…	Each duration of about 1h, interval of 4h once, a total of 28d.		successful modeling									(1)Random sequence generation. (2)Sample size calculation.(3)State the reasons for excluding animals from the analysis.
		20	Shishuai Tang,Weibing Tang.et al.	Shandong Medicine	2019	The expression of IGF-l and IGFBP3 in lung tissue of rats with chronic obstructive pulmonary disease and their relationship with airway remodeling.	6-7 weeks of age，20只	male，（170±10）g											Airway epithelial necrosis and shedding, cilia arranged in disorder and shedding, smooth muscle bundle hyperplasia and hypertrophy, a large number of inflammatory cell infiltration in the submucosa and muscular layer of the wall, alveolar expansion, wall thinning and fracture, adjacent alveoli constitute a large cystic cavity.	The rats were placed in a smoke box, 10 cigarettes were set alight each time, for 30 min, 3 times / d, for 90 d.	The rats had a reduced diet, lethargy, weakness, frequent nose scratching, coughing and wheezing, withered fur, red secretions around the eyes and nose, and no significant increase in body mass.	successful modeling									(1)Random sequence generation. (2)Sample size calculation.
		21	Yanming,Ping Xiong	China Clinical Research	2016	Effects of simvastatin on pulmonary and systemic inflammatory response in rats with chronic obstructive pulmonary disease	6-8 weeks of age ，10/40	male，( 220. 0 ± 7. 8) g		61.69±1.29	239.57±1.25								The mucosal epithelium in the airway was detached and eroded, the cilia were inverted, and a large number of inflammatory cells could be seen infiltrating the tracheal submucosa and muscularis propria, with the formation of local lymph nodes, the proliferation of mucosal cup cells was obvious, and the proliferation of muscularis propria was disturbed. The mucosal epithelium in the airway is detac…	The rats were placed in a 100 cm × 57 cm × 60 cm Plexiglas box, and a lit cigarette was attached to the mouthpiece, and the smoke was inhaled continuously with a 60 ml syringe and injected into the box through a tee, 12 cigarettes/times, and waited for 30 min after inhalation, twice/d, with an interval of more than 4 h between the two times of fumigation.		successful modeling									(1)Random sequence generation. (2)Sample size calculation.(3)State the reasons for excluding animals from the analysis.
		22	Yong Zhang,Shaorong Yang	metropolitan medicine	2009.8	The effect of prednisone on the expression of MCP-1 and IL-8 in airway of COPD rats.	10-12 weeks of age，24/32	male，180-220g											The lung volume of rats was significantly increased, the color was pale, the elasticity was weakened, the lung surface was slightly uneven, and small vesicle-like protrusions could be seen. There was no bleeding and no liquid exudation on the surface.	Smoking 2 times, 14 cigarettes each time, 1 hour of smoking, no less than 4 hours between the two times, for 4 consecutive months until the formation of COPD was confirmed by pathology.		successful modeling									(1)Random sequence generation. (2)Sample size calculation.
		23	Wujie Lu,Zhijun Feng.et.al.	Chinese Journal of Experimental Surgery	2014.1	Adipose-derived mesenchymal stem cell transplantation for the treatment of chronic obstructive pulmonary disease in rats	8 weeks of age，16只	male，200-220g											The lung volume increased, the color was pale, and many pulmonary bullae of different sizes were seen on the surface of some lungs. Under the light microscope, the bronchial epithelial cilia were lodging and falling off. Submucosal gland hyperplasia, hypertrophy, plasma cells, lymphocytes, neutrophils and monocytes and other inflammatory cell infiltration, goblet cell hyperplasia ; the alveolar s…	Simple daily smoking for a certain period of time until the COPD model was successfully established.		successful modeling									(1)Random sequence generation. (2)Sample size calculation.
		24	Yi Feng,Li Chen.	Chinese Journal of Pathophysiology	2018	The expression of FIZZ1 in lung tissue of smoking rat COPD model and its correlation with airway inflammation	2-4 months old，5/70	male，150~200 g											The respiratory bronchioles, alveolar ducts, alveolar sacs and alveoli in the lung were enlarged, and the alveolar wall was partially broken and fused to form pulmonary bullae.	The rats were placed in a box for passive smoking, and four cigarettes were lit at the same time each time. They were put into the box to burn naturally until the cigarette smoke burned completely and the smoke basically disappeared. The lid of the box was opened, the interval was 5 min, and it was repeated twice. They were treated twice a day with an interval of more than 6 h for 6 months.		successful modeling									(1)Random sequence generation. (2)Sample size calculation.(3)State the reasons for excluding animals from the analysis.
		25	Jingwen Xia,Xiaodong Chen.et al.	Fudan Journal-Medical Edition	2006.5	The changes and significance of TNF-α and VEGF in rat model of chronic obstructive pulmonary disease	6-8 weeks of age ，,10/30,	male，（200±25)g											Focal alveolar inflammation changes. A large number of lymphocytes infiltrated in the bronchial wall, and lymphocytes and neutrophils infiltrated in the alveolar septum in the area adjacent to the bronchioles. Focal alveolar septum destruction was also common in this area. Multiple alveoli fused with each other. Smooth muscle and collagen fiber hyperplasia were seen in a small part of the bronchi…	The rats were placed in a special 80 mm × 60 mm × 50 mm self-made animal fumigation box, and 32 cigarettes were smoked daily, twice a day in the morning and afternoon, each lasting 2 h, with an interval of 4 h, for 16 weeks.		successful modeling		17.27±1.26pg/ml	19.18±1.07						(1)Random sequence generation. (2)Sample size calculation.
		26	Zhou Wu,Hongfang Jiang.et al.	Chinese Journal of Gerontology	2010.3	Effects of smoking cessation on lung tissue pathology and lung function in rats with chronic obstructive pulmonary disease	6-8 weeks of age ， 50只	male，150-220g											In COPD rats induced by smoking, except for more inflammatory cell infiltration and goblet cell hyperplasia, airway smooth muscle and fibrous tissue increased significantly, and airway mucosa fell off. Lumen stenosis, severe emphysema formation.	Passive smoking was performed twice a day, 10 cigarettes each time, with an interval of 4 hours, 30 minutes each time, 6 days a week, for 10 weeks.		successful modeling									(1)Random sequence generation. (2)Sample size calculation.(3)State the reasons for excluding animals from the analysis.
		27	Jianmin Huo,Yulan Song.	International Respiratory Journal	2007	The role of cytokines and gelatinase B in the pathogenesis of chronic obstructive pulmonary disease in rats exposed to smoke and the intervention of tanshinone II-A	7 weeks of age，8\24	male，(160±32）g		89.8±11.9	91.3±11.8								Chronic inflammatory cell infiltration could be seen in bronchi at all levels, and there were many secretions in the cavity. Central lobular emphysema was common in lung tissue. The alveolar wall became thinner or broken, the alveolar cavity was significantly enlarged and bullae were formed.	Rats were placed in a self-made organic glass exposure box ( 120 cm × 80 cm × 80 cm ) for passive smoking, twice a day, 12 cigarettes each time, each lasting for 60 min, with an interval of at least 4 h between the two times, for 120 days.		successful modeling					10.94±1.56×105	10.09±0.61×105	0.85±0.38×105	0.91±0.29×105	(1)Random sequence generation. (2)Sample size calculation.
		28	Xuemei Yang	China Plant and Mining Medicine	2007.12	The study of interleukin-9 and airway inflammation in COPD rats	7 weeks of age，8/16只	male，（160±10)g			13.06±1.57								The lung volume of the rats increased significantly, the color was pale, the elasticity was weakened, and the number of alveolar fusions was different to form bullae. There was no bleeding and liquid exudation on the surface. Light microscope observation : a large number of monocytes and lymphocytes infiltrated around the trachea and bronchus, bronchial smooth muscle thickened, and alveolar emphy…	Eight rats in the smoking group were placed in a self-made glass exposure box for passive smoking, 3 times a day, 8 cigarettes / time on the first day, 10 cigarettes / time on the second and third days, and 15 cigarettes / time on the fourth day. Each time lasted for 30 min, and the interval between the three times was at least 3 h for 75 days.	The rats showed slight shortness of breath, coarse breath, and poor diet; after 1 month, they showed coughing, wheezing, lack of spirit, squinting, piling up, unresponsiveness, greyish-yellow fur, and lethargy; after 2 months, they showed depressed spirit, unsteady walking, burnt and dishevelled fur, and severe lethargy.	successful modeling									(1)Random sequence generation. (2)Sample size calculation.(3)State the reasons for excluding animals from the analysis.
		29	Dan Zhang,Lihua Cao.et al.	Journal of Dalian Medical University	2019.3	Effect of salidroside on skeletal muscle function in COPD rats induced by cigarette smoke	8 weeks of age ，48只	male,（200±25)g											The alveolar space enlarged, the alveolar wall broke, the alveolar septum widened and the average number of alveoli decreased.	The rats were exposed to the inner cavity of the toxicant through the mouth and nose. The cigarette burning generator lit 10 cigarettes each time, and then 5-10 cigarettes were continuously lit to maintain the smoke concentration of 6 % -8 % for 16 weeks, 6 days a week, twice a day, 30 min each time.		successful modeling									(1)Random sequence generation. (2)Sample size calculation.
		31	Zhida Zhang,Jian Huang	Chinese Journal of Clinical Pharmacology	2022.1	Study on the mechanism of bambuterol hydrochloride on chronic obstructive pulmonary disease in rats	6 weeks of age，15/55只	male,(190 ± 20)g											Alveolar edema, hemorrhage, inflammatory cell infiltration, alveolar septum thickness	The rats were placed in a smoking box, 10 lit cigarettes were placed each time, and the smoking was continued for 30 min, 3 times a day for 90 days.		successful modeling		212.67±29.67pg·mg- 1)	205.56 ± 34.19(pg·mg - 1)						(1)Random sequence generation. (2)Sample size calculation.(3)State the reasons for excluding animals from the analysis.
		32	Hua Zhao,Jin Zhao	Advances in Modern Biomedicine	2010.12	The expression of MMP-9 and TIMP-1 in airway of COPD rat model	12 weeks of age，15/25	male，（200±20)g											The lumen of bronchioles in rats was narrowed, the wall of bronchioles was obviously thickened, mucous glands and goblet cells were proliferated, a large number of lymphocytes, neutrophils and macrophages were infiltrated, epithelial cells were degenerated and necrotic, cilia were lodging and lost, alveolar septum was thinned and broken, alveolar space was enlarged, and some alveoli were fused to…	2 times / day, 30 minutes / time, two smoking interval of 3-4 hours, the first day of smoking 8 cigarettes each time, 2, 3 days of smoking 10 cigarettes each time, after each 14 cigarettes, 14 weeks after the death.		successful modeling									(1)Sample size calculation.(2)Random sequence generation.
		33	Tao Wang,Xiaoju Chen	Chinese Journal of Respiratory and Critical Care	2012.9	Role of macrophage-stimulating protein and its receptor tyrosine kinase RON in airway inflammation in rats with chronic obstructive pulmonary disease	6-8 weeks of age ，8/16	male，180 - 200 g		111.45±49.33	81.62±20.39								Different degrees of chronic inflammatory cells and a small amount of neutrophil infiltration were observed in the trachea and bronchi of rats. Bronchial ciliated epithelial cell degeneration, necrosis, shedding. Goblet cells increased significantly, the cell body increased, containing rich mucin particles. Bronchial smooth muscle thickening. Emphysema is common in the surrounding lung tissue, wh…	Rats were placed in a self-made organic glass smoke box with a size of 60 cm × 60 cm × 35 cm for passive smoking. Ten cigarettes were burned each time, 1 h each time, for 3 months.		successful modeling									(1)Sample size calculation. (2)Random sequence generation.(3) Declaration of potential conflicts of interest and research funding.
		34	Shuyue Xia	Abstracts in Chinese	2015.3	Experimental and clinical studies on the pleiotropic effects of simvastatin in chronic obstructive pulmonary disease	12 weeks of age,12/24	fig. the sexes are equally divided, 190-220g											Destruction of lung parenchyma, alveoli of variable size, thinning of alveolar walls, fusion and enlargement of some alveolar cavities	The rats were placed in a homemade 80cm×60cm×58cm Plexiglas box, with a 1.5cm diameter ventilation hole at the top of the box, in which sodium lime was placed to absorb C02 and anhydrous CaCL2 to absorb water vapour. Cigarettes will be lit and then connected to the mouthpiece, with a 60 ml syringe continuous inhalation of smoke and through the connection with a three-way infusion tube into the bo…		successful modeling									(1)Sample size calculation.(2)Random sequence generation.
		35	Ling Xu	Chinese Journal of Internal Medicine	37712	Study on the Pathogenesis of Chronic Obstructive Pulmonary Disease Caused by Smoking and Observation on the Effect of Drug Prevention and Treatment	4-5 weeks of age ，30/40只	male, 124±7g									decrease		The epithelial cells of the airway mucosa were partially exfoliated, the epithelium was necrotic, and the cilia were lodging and exfoliated. Some airway walls had inflammatory cell infiltration, mainly lymphocytes. Airway wall smooth muscle irregular hyperplasia, pulmonary artery smooth muscle hyperplasia. The alveolar space was irregularly enlarged, part of the alveolar septum was broken, and th…	Put them into a self-made smoke box, burn 10 cigarettes each time, a total of 2 hours, burn twice a day, 5 days a week, for 3 months.		successful modeling									(1)Sample size calculation.(2)Random sequence generation.
		36	Li An,Hongyu Zhang	Journal of Plateau Medicine	2006	Study on the relationship between prethrombotic state and airway inflammation in rats with chronic obstructive pulmonary disease	12 weeks of age，12/24	male，(278±26)g						5.12±0.42					The bronchial mucosal epithelium of rats was exfoliated, and a large number of monocytes and lymphocytes infiltrated in and around the bronchial wall. The alveolar structure was disordered, the alveolar wall was thinned or broken, the alveolar elasticity was weakened, the alveolar cavity was enlarged, and part of the alveolar cavity was fused into pulmonary bullae.	Rats were placed in a self-made organic glass exposure box for passive smoking, twice a day, 16 cigarettes each time, for 30 minutes, with an interval of 4 hours between the two times, for 75 consecutive days.		successful modeling									(1)Random sequence generation. (2)Sample size calculation.
		37	Hongbin Chen,Yongjian Xu	Wuhan University Journal	2010	Expression of phosphoinositide 3-kinase in airway smooth muscle proliferation of smoking rats with chronic obstructive pulmonary disease	6-8 weeks of age ，15/30	male，180-200 g							2.898±0.856			0.386±0.046	Rat bronchial airway smooth muscle thickening, part of the alveolar wall thinning, fracture, alveolar fusion, alveolar cavity expansion and inflammatory cell infiltration.	Smoking 10 cigarettes each time, each cigarette burning for 10 min, stop smoking for 5 min, 6 days a week.		successful modeling									(1)Random sequence generation. (2)Sample size calculation.(3)State the reasons for excluding animals from the analysis.
		38	Ning Chen,Yan Xu	Chinese Journal of Modern Medicine	2014	Changes of Foxp3 ^ + regulatory T cells, IL-17 and IL-6 levels in peripheral blood of rats with chronic obstructive pulmonary disease	6-8 weeks of age ，30/60	male，180-200 g											The alveolar space was irregularly enlarged, the alveolar septum was thinned or broken, and the alveoli were fused into pulmonary bullae. The airway wall was significantly thickened, accompanied by a large number of inflammatory cells such as lymphocytes, plasma cells and macrophages.	Passive smoking was carried out in a self-made fumigation box, and the COPD model was established after continuous smoking for 2 months.		successful modeling									(1)Random sequence generation. (2)Sample size calculation.
	SD	1	Wei Dai,Hailan Wu.et.al.	Parenteral and enteral nutrition	2022.1	The level of LYB4 and the expression of 5-LO mRNA in lung tissue of COPD rats and the intervention effect of zileuton	5-6 weeks of age ，20/40	male，(150±12)g											A large number of monocytes and lymphocytes infiltrated in and around the small airway wall. The alveolar wall became thinner, the alveolar septum ruptured, the pulmonary interstitial hyperemia and edema, the vascular density decreased, the alveoli became larger and deformed, and part of them fused to form pulmonary bullae.	Five cigarettes were ignited each time and ventilated every 15 min. Exposure was given once, twice a day, 2 hours a day, 5 days a week for 6 months.		successful modeling		increase	increase	increase					(1)Random sequence generation. (2)Sample size calculation.
		2	Fengfeng Han,Weiguo Xu,Yong Luo	Chinese Journal of Respiratory and Critical Care	2010.3	Study on ubiquitin-proteasome pathway in diaphragm of COPD rats	6 weeks of age、20\30	male，150～ 200											There are different degrees of inflammatory changes in the bronchial mucosa, including the destruction of the airway epithelium, the infiltration of inflammatory cells ( especially neutrophils ) under and around the airway wall, and the manifestations of emphysema.	Rats were exposed to 10 cigarettes per day for more than 30 min each time, 6 days a week for 3 months.		successful modeling									(1)Sample size calculation. (2)Random sequence generation.(3) Declaration of potential conflicts of interest and research funding.
			Feng Sheng,Mingwu Zhao,Bei He et.al.	Chinese Journal of Tuberculosis and Respiratory Medicine	2004.1	Changes and significance of interleukin-17 in rat models of chronic obstructive pulmonary disease and bronchial asthma	9-10 weeks of age，27\57	male，(300-400)g											Small airway lumen stenosis, goblet cell hyperplasia ; the smooth muscle and fibrous tissue of the wall were obviously proliferated. Obvious destruction of lung tissue and formation of emphysema	The amount of smoking ( 10,12,14,16 cigarettes ) increased day by day, each passive smoking 1.5 h, 2 times a day.		successful modeling					1.3±0.5（×106）	0.47± 0.14（×106）	0.33± 0.12（×106）	0.19± 0.13（×106）	(1)Random sequence generation. (2)Sample size calculation.
		4	Qian Liu,Song Liu,Weiguo Xun et. al.	Laboratory Animals and Comparative Medicine	2017.3	Effect and mechanism of ubiquitin-specific protease 19 on skeletal muscle atrophy in rat model of chronic obstructive pulmonary disease induced by smoking	15 weeks of age，6\24	male，350g											Bronchial stenosis and deformation, inflammatory cells and exfoliated epithelial cells in the lumen ; the infiltration of inflammatory cells, mainly lymphocytes, was seen in the submucosa and around the bronchioles. The alveolar wall was thickened, with infiltration of inflammatory cells, proliferation of fibroblasts, rupture of some alveolar walls, and fusion of adjacent alveoli to form pulmonar…	Six cigarettes were burned at the same time, four times a day, with an interval of 2 h for each time, for a total of 12 weeks.	Rats show mild wheezing at times other than smoking, relative reduction in activity, yellowish fur, slow movement, and reduced feeding and drinking	successful modeling									(1)Random sequence generation. (2)Sample size calculation.(3)State the reasons for excluding animals from the analysis.
		5	Ying Huang,Fen Zhou,Wensheng Yuan et.al.	Journal of Practical Medicine	2022	The mechanism of salidroside improving chronic obstructive pulmonary disease inflammation model and airway remodeling	7 weeks of age，8\40	male，260-270 g					145.58±10.07				0.58±0.04		Rat smooth muscle hyperplasia, hypertrophy, airway collagen deposition increased significantly, the lungs have obvious pathological changes.	The rats were placed in the box, and 6 cigarettes were lit each time, about 10 min each time. After the cigarettes were burned for 5 min, the top cover was opened for the rats to rest for 5 min, and then 6 cigarettes were lit again to repeat the above steps. Smoked once a day, 6 times a week, for a total of 36 weeks.	The rats showed obvious symptoms such as shortness of breath, irritability and unsteadiness, which became more and more obvious with the prolongation of the modelling time, as well as unresponsiveness, dull fur colour and weight loss.	successful modeling									(1)Random sequence generation. (2)Sample size calculation.
		6	Wanzhen,Chen,Ling Ye et al.	Hunan Journal of Traditional Chinese Medicine	2020.5	Effects of Jingui Shenqi Pill and Yupingfeng Powder on airway inflammation and glucocorticoid receptor regulation mechanism in COPD rats	6-8 weeks of age，10\40	male，（200 ± 20）g											Bronchial mucosal epithelial cells of rats were degenerated and necrotic, and there were shedding and a large number of inflammatory cell infiltration. There were mucus plugs and inflammatory cell exudation in some lumens, smooth muscle thickening, airway stenosis, alveolar tissue structure disorder, elasticity weakening and cystic expansion, alveolar cavity expansion, some of which had fused int…	The rats were placed in a glass box with 5 cigarettes lit. After 15 minutes, the lid was opened and the smoke was dispersed for 5 minutes. The above steps were repeated twice, 6 days a week for a total of 90 days.		successful modeling		37．578±4．411	37．578±4．411						(1)Random sequence generation. (2)Sample size calculation.
		7	Li Li,Lijiao Hao,Zhihuan Zhang et.al.	Journal of Integrative Cardiovascular and Cerebrovascular Medicine	2019.7	Study on the mechanism of macrophage polarization and IL-6, IL-10 on pulmonary vascular remodeling in COPD rats	10 weeks of age，12\24	male，（200±20）ｇ											The structure of alveoli in rats was disordered. Inflammatory cell infiltration, mainly lymphocytes, was found in the bronchi and lungs. The number of goblet cells in the bronchial wall was increased. Glands were hypertrophic and some alveoli were cracked.	The rats were placed in a self-made exposure box and exposed to 16 cigarettes for 2 times, 30 minutes each time, with an interval of not less than 4 hours between the 2 times ; start burning 8 cigarettes, followed by 4 cigarettes each time, each cigarette burning about 30 min, smoke change interval of 3 min.		successful modeling									(1)Random sequence generation. (2)Sample size calculation.(3)State the reasons for excluding animals from the analysis.
		8	Jianhua Deng,Ping Chen,Lanyan,Zhu.et al.	Journal of Clinical Pulmonology	2009.9	Expression and significance of tumor necrosis factor-α and its receptor in rat model of chronic obstructive pulmonary disease	10 weeks of age，12\24	male,（200±20）ｇ											Rat lung volume increased lung elasticity weakened part of the lung surface see multiple pulmonary bullae lung atrophy is not obvious. Under the light microscope, the lung tissue cilia fell off and fell down, the bronchial mucosal epithelium fell off and there was inflammatory infiltration. Even the cells and neutrophils were the main cells, the alveolar wall became thinner and there were differe…	Rats were smoked once every morning and afternoon for a total of one hour for 80 days.		successful modeling			increase						(1)Random sequence generation. (2)Sample size calculation.
		10	Lixing Gan,Chengye Li,Xuejun Guo et.al.	Chinese Journal of Respiratory and Critical Care	2010.7	Effect of histone modification on the expression of chemokines in alveolar type II epithelial cells of COPD rats	6 weeks of age，10\20	male,180-200g											There were different degrees of inflammatory changes in rats, including airway epithelial destruction, bronchiole epithelial hypertrophy, disordered arrangement, bronchiole wall thickening, accompanied by inflammatory cell infiltration and airway smooth muscle hyperplasia. The number of mucous glands and goblet cells increased, and there were a large number of exfoliated cells in the alveolar cav…	The rats were placed in a fumigation box ( 35 cm × 40 cm × 50 cm ), 5 cigarettes were burned each time, twice a day, with an interval of more than 4 h for 90 days.		successful modeling			increase						(1)Random sequence generation. (2)Sample size calculation.
		12	Jinpei Lin,Hongying Zhang,Qingli Luo et.al.	Geriatrics and health care	2015	Effect of Qingre Huoxue Granule on airway remodeling in rats with chronic obstructive pulmonary disease	8 weeks of age，6\54	male,180-200g											The bronchial mucosal epithelium of rats was exfoliated and disordered, goblet cells and glands were hyperplastic and hypertrophic, inflammatory cell infiltration was found in the wall of the bronchial mucosa, the wrinkled wall of the bronchial mucosa was increased and lengthened, the smooth muscle was significantly thickened, the distal end of the terminal bronchioles was narrowed, the respirato…	The COPD model was established by passive smoking for 36 weeks. The drug intervention groups were intragastrically administered from the 8 th day of modeling, 6 d / w.		successful modeling									(1)Random sequence generation. (2)Sample size calculation.
		13	Cheng Zhang,Ping Chen et al.	Chinese Journal of Tuberculosis and Respiratory Medicine	2007	Effects of recombinant human tumor necrosis factor receptor II-antibody fusion protein on pulmonary function in rats with chronic obstructive pulmonary disease	10 weeks of age,12/48	male，187～240 g,		77±29	232±97		18.8±1.6				65.1±8.4		Inflammatory cell infiltration dominated by lymphocytes appeared in the lungs, and cilia fell off. Goblet epithelial cell metaplasia, alveolar wall thinning, part of the alveolar rupture, alveolar cavity expansion.	At the same time, 5 cigarettes were ignited and put into the box to burn naturally until the cigarettes were completely burned and the smoke basically disappeared, for a total of 15 minutes. Then, the box cover was lifted and the rats were expelled at the same time, which was the first smoke exposure. After 5 minutes of rest, the smoke exposure was repeated once. After that, the rats were taken o…		successful modeling									(1)Random sequence generation. (2)Sample size calculation.
		14	蔺兴遥 ，张艳霞，李雪燕	Xidu Chinese Medicine Network	2019	Effects of Qihuangtong aerosol administration and intragastric administration on COPD rats	10weeks of age，40/48	half male and half female，108-220g											Bronchial cavity infiltration in rats ; there were inflammatory cell exudation in the alveoli, alveolar dilatation, partial alveolar septum rupture and formation of pulmonary bullae. Bronchial smooth muscle thickening ; pulmonary vascular wall intimal thickening, increased smooth muscle, vascular wall inflammatory cell infiltration	The rats were exposed to smoke concentration of ( 1100 ± 10 ) mg / m3 for 90 min once a day for 4-8 weeks to prepare COPD rat model.		successful modeling									(1)Random sequence generation. (2)Sample size calculation.
		15	Man Luo,Ping Chen,Shan Cai et al.	Chinese Journal of Respiratory and Critical Care	2008.3	The role of E-selectin and macrophage inflammatory protein 2 in airway inflammation in rats with chronic obstructive pulmonary disease	6 ~ 8 weeks of age，16/24	male，（206.5 ± 13.8）g		(7.32±28.73)um／ piece			(18．84±1．56)mL/s	1．86 ± 0．22			65．06±8．40)％		Lung volume increases, the color is pale, part of the lung surface can be seen a number of different sizes of the over. Degree inflatable pulmonary bullae. Bronchial epithelial cilia shedding and lodging were observed under light microscope. Submucosal gland hyperplasia and hypertrophy, inflammatory cell infiltration ( including lymphocytes, plasma cells and monocytes and neutrophils ), goblet ce…	The rats were placed in a self-made smoke exposure box, and five cigarettes were lit at the same time. The rats were placed in the box to burn naturally until the cigarettes were completely burned and the smoke basically disappeared, for a total of 15 min. Then, the lid of the box was lifted and the rats were expelled at the same time, which was a smoke exposure. After repeated once every 5 min, …	During the fumigation process, rats gradually showed hair loss, yellowing, lack of lustre, slow reaction, reduced activity and increased respiratory rate.	successful modeling									(1)Random sequence generation. (2)Sample size calculation.(3)State the reasons for excluding animals from the analysis.
		18	Yuanyuan Li,Ke Qiang Wei et.al.	Natural Products Research and Development	2016	Study on the intervention of smoking-related lung injury in rats by introducing medicinal plant perilla gene into tobacco	5 weeks of age，18/54	male，(185.25±24.26)g											A large number of inflammatory cell infiltration in small airways and pulmonary vessels, some alveolar septum rupture, irregular expansion of alveolar space, alveolar structure disorder, bronchial wall epithelial hyperplasia, smooth muscle layer thickening, mucosal wrinkle wall increased and elongated, resulting in bronchial lumen stenosis.	The rats were placed in the exposure box, and 10 cigarettes were lit in the smoking room at the same time. The smoke was introduced into the exposure box through the air pump and catheter device to expose for 56 days, 2 times / day, with an interval of 4 h, 10 cigarettes / 1 hour / 6 rats / time, 6 days / week.		successful modeling									(1)Random sequence generation. (2)Sample size calculation.
		19	Qingjun Song,Guohong Wu,Zongmei Duan et al.	Medical overview	2017	The expression and significance of YKL-40 in smoke-induced chronic obstructive pulmonary disease rats	6 weeks of age，30只	male，180-200g											The appearance of the two lungs of the rats was inflated, the volume was significantly increased, the elasticity was poor, the lung surface was slightly uneven, and small vesicle-like protrusions and black spots were visible. The alveolar small airway obstruction, inflammatory cell infiltration, airway epithelial shedding, goblet cell hyperplasia, and pulmonary edema formation in rats.	Rats were placed in a smoke exposure box to passively inhale cigarette smoke every day. The amount of cigarettes lit each time increased with the increase of body weight of rats. The amount of cigarettes lit when severe dyspnea after passive smoking was the upper limit, each lasting for 30 min, every 132 times ( once in the morning and once in the afternoon, with an interval of at least 4 h betwe…	The rats showed varying degrees of reduced activity, lethargy, and reduced near-food intake; in the 5th week, they started to show withered and yellowed fur, laziness, decreased body mass, and even panting.	successful modeling									(1)Random sequence generation. (2)Sample size calculation.
		20	Yong Luo,Jun Fan,Yi Cheng et al.	Journal of Clinical Pulmonology	2014.2	Study on oxidative stress injury of skeletal muscle tissue in rat model of chronic obstructive pulmonary disease	6 weeks of age，40只	male，250g											The main pathological changes were alveolar capillary congestion, alveolar interstitial inflammatory cell infiltration, alveolar wall inflammatory cell infiltration around the bronchus, alveolar wall destruction, and alveolar fusion.	Rats were exposed to 10 large front door cigarettes every day for more than 30 minutes, six days a week for 3 months.		successful modeling									(1)Random sequence generation. (2)Sample size calculation.(3)State the reasons for excluding animals from the analysis.
		21	Jialin Sun,Hong Suo et.al.	Chinese Medicine	2016.12	The rat model of chronic obstructive pulmonary disease was established by simple smoking method.	5 -6 weeks of age，50/60	half male and half female，220-250g											The pathomorphological observation of lung tissue in rats showed hyperplasia and hypertrophy of airway submucosal glands, increase of goblet cells, squamous cell metaplasia, different degrees of chronic inflammatory cells, neutrophil and lymphocyte infiltration, and deformation and necrosis of ciliated cells in different levels of bronchi in the lung. In addition, the bronchi and alveoli at all l…	The rats were given passive inhalation of cigarettes, 10 rats in each cage, 10 cigarettes in each cage. The passive smoking of rats lasted for 2 h each time, once in the morning and once in the evening, with an interval of at least 8 h between the morning and evening. The rat model of COPD was established by continuous passive smoking for 60 days.	The rats had withered hair, yellow colour, reduced activity, decreased body mass, reduced food intake, and developed different degrees of coughing and sputum, and even wheezing, and some of them developed a large amount of transparent viscous liquid in their mouths and noses.	successful modeling									(1)Random sequence generation. (2)Sample size calculation.
		22	Guang Hu,Tiantian Zhang et al.	Basic Medicine and Clinical	2021	Effect of Colla Corii Asini on lung function and pathological damage of lung tissue in rats with chronic obstructive pulmonary disease	9-10 weeks of age，25 rats	male，280-300g											The number of alveoli in rats was significantly reduced, the alveolar structure was damaged, the alveoli were significantly dilated, the alveolar wall was thinned, the alveolar septum was narrowed, and some of them were broken and fused into large vesicles, forming emphysema. A large number of inflammatory cells infiltrated in the pulmonary interstitium, alveolar cavity and vascular cavity, mainl…	The rats were exposed to smoke concentration of ( 1100 ± 10 ) mg / m3 for 90 min once a day for 4-8 weeks to prepare COPD rat model.		successful modeling									(1)Random sequence generation. (2)Sample size calculation.
		23	Xinrong Xiao,Huasheng Xiao,Xianhua Xu.et al.	China Respiratory and Critical Care	2009	Effects of 11,12-Eicosatrienoic Acid on Calcium-activated Potassium Channels in Airway Smooth Muscle Cells of COPD Rats	4-5 weeks of age，30/40	male，（250±60)g											Pathological sections showed thinning of the alveolar wall, irregular expansion of the alveolar space, rupture or formation of bullae, reduced blood supply, and destruction of the elastic fiber network. Bronchial smooth muscle thickening, a large number of inflammatory cell infiltration wall	The rats were placed in a 120 cm × 80 cm × 80 cm self-made closed smoke chamber under normal pressure, and 4 cigarettes were burned every day. The COPD rat model was made after 120 days of treatment.	Reduced diet, weight loss and rough coat in rats	successful modeling									(1)Random sequence generation. (2)Sample size calculation.
		24	Tianyun Yang,Guowei Xu,Yong Luo.et al.	Journal of Shanghai Jiao Tong University	2006.5	Changes of skeletal muscle protein degradation in rats with chronic obstructive pulmonary disease	6weeks of age，30/40	male，130-140g											The lung volume of the rats increased, the surface was pale, and there were many brown smoke spots on the surface and section of the lung. Under light microscope, tracheal submucosal gland hyperplasia and hypertrophy, infiltration of inflammatory cells such as lymphocytes and plasma cells, thickening of bronchial ciliated columnar epithelium, towering folds, hyperplasia of goblet cells, accumulat…	Rats were exposed to 10 cigarettes a day. Rats were placed in a 35cm × 40cm × 50cm ( 70L ) organic glass smoke box with a smoke concentration of about 5 %. Passive smoking was performed for 30-45 min each time, 6 days a week for 3 months.		successful modeling									(1)Random sequence generation. (2)Sample size calculation.(3)State the reasons for excluding animals from the analysis.
		25	Shumiao Wang,Xiansheng Liu,Yongjian Xu.et al.	Chinese Journal of Histochemistry and Cytochemistry	2012.6	Expression of interleukin-18 in rats with chronic obstructive pulmonary disease induced by passive smoking	6-7 weeks of age，10/20	male ,180-220g											The smooth muscle was obviously thickened. The goblet cell metaplasia of airway epithelium was narrowed and metaplasia could be seen. A large number of inflammatory cells infiltrated around the airway and the alveolar wall was broken.	Once a day, each time 10, each 10min, before and after the two intervals of 5min six days a week, a total of 6 months.		successful modeling									(1)Random sequence generation. (2)Sample size calculation.
		26	Jin Zhang,Liangzhang Sun,Shaomin Li et.al.	Medical Clinical Research	2019.12	Experimental study of adipose-derived mesenchymal stem cells in the treatment of chronic obstructive pulmonary disease in rats	4weeks of age，10/20	male，200-250g											Inflammatory cell infiltration, alveolar size, alveolar wall thinning, and visible inflammatory cell infiltration decreased, the number of pulmonary bullae decreased, varying degrees of fracture, partial fusion into pulmonary bullae.	At the same time, 10 cigarettes were lit and put into the box to burn at the same time every day. About 15 minutes, the cigarettes were basically burned completely. After the smoke was basically dissipated, the box cover was lifted and the rats were expelled. This was a smoke exposure, repeated once every 10 minutes, and the rats were taken out. Three hours later, the above smoke exposure was rep…		successful modeling									(1)Random sequence generation. (2)Sample size calculation.
		27	Difei Li,Defu Li,Zeguang Zheng	International Respiratory Journal	2020	Pathological characteristics of digestive tract in rats with chronic obstructive pulmonary disease induced by tobacco smoke	4～5weeks of age，10/20	male，100 g									0.37±0.01		The alveolar structure of rats was disordered, the alveolar wall was thinned or even broken, the alveolar cavity was enlarged, and some alveoli were fused into pulmonary bullae, showing typical pathological changes of emphysema.	The rats were placed in a self-made smoking box and smoked once in the morning and afternoon, 2 h each time. After 1 h of smoking, the rats were ventilated for 15 min ( 9 cigarettes for 1 h, ventilation for 15 min, then 9 cigarettes for 1 h ). The interval between two exposures was 4 h ( the rats were removed from the smoking box ). Smoke was smoked 6 days a week for 5 months.	Rats have rough, yellowish fur, lean body size, and fast respiratory rate.	successful modeling					54.10±1.36×104	21.39±1.76	29.99±1.58	2.75±0.21	(1)Random sequence generation. (2)Sample size calculation.
		28	Xianhua Xu,Huasheng Meng Hu.et,al.	Chinese pharmacist	2009.12	Activation of calcium-activated potassium channels in bronchial smooth muscle cells of COPD rats by dehydroepiandrosterone	6～8weeks of age，20/38	male，（250±60)g											The alveolar cavity became thinner, the alveolar cavity expanded, ruptured or formed bullae.	Rats were placed in a relatively closed cabin under normal pressure. Four cigarettes were burned every day during chronic cigarette smoke exposure. Blood samples were taken randomly to determine the level of carboxyhemoglobin in rats at 10 % -14 %. After 50 days of treatment, COPD rat model was established.		successful modeling									(1)Sample size calculation. (2)Random sequence generation.(3) Declaration of potential conflicts of interest and research funding.
		29	Yajie Wang,Xue Jiang,Lihai Zhang et.al.	Chinese Journal of Gerontology	2015.5	Effect of simvastatin on the expression of 5-hydroxytryptamine in plasma and bronchoalveolar lavage fluid of rats with chronic obstructive pulmonary disease	6weeks of age，30/40	male，（100±10)g											The volume of rat lung tissue specimens increased, the appearance was rough, the color was pale, and the elasticity was poor. Microscopically, the tracheal wall was thickened, the lumen was narrowed, the cilia of the airway epithelium were arranged disorderly, and the local cilia fell off. There were a large number of inflammatory cell infiltration around the small blood vessels and bronchioles. …	Each smoking 20, each time 1h, twice a day, daytime smoking interval of 4-5h, a total of 16 weeks.		successful modeling									(1)Random sequence generation. (2)Sample size calculation.
		30	Shan Cai,Jie Wu,Jianbo Chen.et.al.	Medical Clinical Research	2007.4	Recombinant human type ll tumor necrosis factor receptor antibody fusion protein on chronic obstructive pulmonary disease	10weeks of age，40/48	male，187-240g									65.1±8.4		Inflammatory cell infiltration dominated by lymphocytes appeared in the bronchi and lungs of rats, and cilia fell off. Goblet epithelial cell metaplasia, alveolar wall thinning, part of the alveolar rupture, alveolar cavity expansion.	Rats were placed in a self-made organic glass box ( 69 cm × 47 cm × 38 cm ) and given passive smoking. At the same time, five cigarettes were ignited and placed in the box for natural combustion until the cigarettes were completely burned and the smoke basically disappeared for a total of 15 min. Then, the lid of the box was lifted and the rats were expelled at the same time, which was the first …		successful modeling									(1)Random sequence generation. (2)Sample size calculation.
		31	Yunlan Qiao,Xiaodong Mei.et.al.	Journal of Anhui Medical University	2012	Expression of high mobility group protein B1 in the lungs of cigarette smoke-induced chronic obstructive pulmonary disease model rats	10weeks of age，10/30	male，163～229 g		62.7±9.9	287.4±70.9								Part of the cilia in the trachea fell off, and the infiltration of inflammatory cells was obvious. The alveolar cavity was irregularly enlarged, the alveolar septum became thinner or broken, and some alveoli fused with each other to form pulmonary bullae.	Passive smoking was given in the self-made smoking box, and 5 cigarettes were lit at the same time. The cigarettes were naturally burned in the box until the cigarettes were completely burned, and the smoke basically disappeared. About 30 min, open the lid of the box, rest for 5 min, repeat the above-mentioned operation interval after 4 h, repeat the above-mentioned process, passive smoking for a…		successful modeling									(1)Random sequence generation. (2)Sample size calculation.(3)State the reasons for excluding animals from the analysis.
		32	Ling Ye,Xiaoshu Lin. et al.叶 玲 林小妹	Chinese Journal of Immunology	2019	Effects of Jingui Shenqi Pills combined with Yupingfeng Powder on IL-8, TNF-α, MMP-9, P-P65 and IKB-α in COPD rats	6～8weeks of age，32/40	male,（200± 20）g											The bronchial mucosal epithelial cells of rats were denatured, necrotic, ciliated, partially detached, with a large number of inflammatory cell infiltration, mucus plug formation and inflammatory cell exudation in some lumens, smooth muscle thickening, and airway stenosis. The alveolar structure is disordered, the alveolar wall becomes thinner or broken, the alveolar elasticity is weakened, the a…	At the same time, 5 cigarettes were lit, and the top cover was opened after 15 min, and the smoke was dispersed for 5 min. The above steps were repeated twice, 10 cigarettes each time, 6 days a week, for a total of 90 days.		successful modeling									(1)Random sequence generation. (2)Sample size calculation.
		33	Man Luo, Aiguo Dai.et al.	International Respiratory Journal	2011	Expression of interleukin-17 in lung tissue of rats with chronic obstructive pulmonary disease and its relationship with airway inflammation and remodeling	6～8weeks of age，12/24	male，(206．5±13.8）								18.8±1.6	65±8		Small airway stenosis, goblet cell hyperplasia, inflammatory cell infiltration, smooth muscle and fibrous tissue hyperplasia, lung tissue destruction and emphysema.	The rats were placed in a self-made smoke exposure box, and five Furong cigarettes were lit in the box for natural combustion until the cigarettes were completely burned and the smoke basically disappeared, for a total of 15 min. Then, the lid of the box was lifted and the rats were expelled at the same time, which was a smoke exposure. After repeated once every 5 min, the rats were taken out and…	Rats showed hair loss, yellowing, lack of lustre, unresponsiveness, reduced activity, increased respiratory rate.	successful modeling					5.25±0.50				(1)Sample size calculation. (2)Random sequence generation.(3)State the reasons for excluding animals from the analysis.
		34	Zhiguo Zhou,Ping Chen.et al.	Medical Clinical Research	2010	Effects of tumor necrosis factor antibody on systemic inflammation and diaphragm in rats with chronic obstructive pulmonary disease	8-10 weeks of age，12/36	male，187～240 g		77．3士28．7	232．0士97．2		18．8±1．6				65.1士8.4		There were more inflammatory cell infiltration and cilia shedding in the bronchi and lungs of rats. Goblet epithelial cell metaplasia, alveolar wall thinning, part of the alveolar rupture, alveolar cavity expansion.	Passive smoking, at the same time, lit 5 cigarettes, put them into the box to burn naturally, until the cigarettes were completely burned and the smoke basically disappeared, for a total of 15 min. Then, the lid of the box was lifted and the rats were expelled at the same time, which was the first smoke exposure. After 5 min of rest, repeated smoke exposure. After that, the rats were taken out an…		successful modeling									(1)Random sequence generation. (2)Sample size calculation.
		35	Man Luo,Ping Chen,Shan Cai.et al.	Chinese Journal of Respiratory and Critical Care	2008	The role of E-selectin and macrophage inflammatory protein 2 in airway inflammation in rats with chronic obstructive pulmonary disease	6-8 weeks of age，12/36	male,（200± 20）g											Bronchial epithelial cilia shedding, lodging ; submucosal gland hyperplasia and hypertrophy, inflammatory cell infiltration ( including lymphocytes, plasma cells and monocytes and neutrophils ), goblet cell hyperplasia ; as well as alveolar size, alveolar wall thinning, and have different degrees of fracture, part of the fusion into a pulmonary bulla.	Passive smoking, at the same time, lit 5 cigarettes, put them into the box to burn naturally, until the cigarettes were completely burned and the smoke basically disappeared, for a total of 15 min. Then, the lid of the box was lifted and the rats were expelled at the same time, which was the first smoke exposure. After 5 min of rest, repeated smoke exposure. After that, the rats were taken out an…	Rats with hair loss, yellowing, lack of luster, unresponsiveness, reduced activity, increased respiratory rate	successful modeling									(1)Random sequence generation. (2)Sample size calculation.(3)State the reasons for excluding animals from the analysis.
		36	Wei Jiang,Anmei Liu.et.al.	Advances in Modern Biomedicine	2009	Evaluation of lung function and pathological changes of lung tissue in rat model of chronic obstructive pulmonary disease	9~10weeks of age，8/40	male，(308±22)g				2.75±0.16	2.98±0.23						In addition to more inflammatory cell infiltration and goblet cell hyperplasia in the airway wall of rats, there were significant increases in airway smooth muscle and fibrous tissue, airway mucosa shedding, lumen stenosis, and severe emphysema formation.	Rats were placed in a smoking box for 1.5 hours each time, 2 times / day ( interval of at least 6 hours ), for a total of 3 months.		successful modeling									(1)Random sequence generation. (2)Sample size calculation.
		37	Jie Wu,Ping Chen,Lihua Xie.et al.	Journal of China Medical University	2009.06	Effects of cigarette smoke exposure on the expression of MMP-9 and TIMP-1 in rat lung tissue and human vascular endothelial cells.	10weeks of age，16/24	male，(206.5+_13.8）g											General observation of pathological morphology showed that the lung color was pale, and there were many over-inflated pulmonary bullae of different sizes on the surface of some lungs. The lung elasticity was weakened, and the lung atrophy was not obvious after thoracotomy. Bronchial submucosal gland hyperplasia and hypertrophy, inflammatory cell infiltration, goblet cell hyperplasia, and alveolar…	Rats were placed in a smoking box and smoked with silver elephant cigarettes for 1.5 hours each time, twice a day ( interval of at least 6 hours ) for 3 months.		successful modeling									(1)Random sequence generation. (2)Sample size calculation.
		38	Xuhua Yu,Lei Wu,Tao Hu.et al.	Guangdong medicine	2015.2	Effects of cigarette smoke on glucocorticoid receptor expression and mucus secretion in airway	8weeks of age，10/20	male,180-220g											The capillaries in the alveolar wall of rats were dilated and congested, and the alveolar space was filled with a large amount of exudate. The alveolar epithelium was proliferated in some areas, and the alveolar septum was thickened.	Rats were smoked in a self-made smoke exposure box every day, 8-10 cigarettes were given each time, smoked for 30 min, twice a day, and the interval between two smoke exposures was more than 4 h. After the smoke exposure, the animals were returned to the original cage for normal feeding and water intake, and smoked continuously for 1 month.		successful modeling									(1)Random sequence generation. (2)Sample size calculation.(3)State the reasons for excluding animals from the analysis.
		39	Miaomiao Li,Hongtao Shao.et al.	Chinese Journal of Gerontology	2020	Expression of nerve growth factor in blood, lung tissue and bronchial lavage fluid of rats with chronic obstructive pulmonary disease	6 ~ 8 weeks of age，8/24	male，(145±15)g							37.50±4.22			0.15±0.05	The alveolar wall became thinner, the alveolar septum ruptured, the alveolar cavity expanded irregularly, and some of them fused to form pulmonary bullae. Emphysema was obvious.	The COPD rat model was established by simple smoking method : The rats were placed in a self-made fumigation box ( 70 cm × 50 cm × 30 cm ), 5 cigarettes were lit each time, 2 times / d, a total of 2 h / d, 5 d per week, for 6 months.		successful modeling					25.56±2.34×104/ml	23.37±3.37×104/ml			(1)Random sequence generation. (2)Sample size calculation.
		40	Yin Li,Xinfang Zhang,Zibing Liu et.al	Acupuncture Research	2020	Effect of Electroacupuncture on M1 Polarization of Alveolar Macrophages in Rats with Chronic Obstructive Pulmonary Disease	6-8 weeks of age ，10/40	male，250～300 g						decrease			decrease		There was extensive inflammatory reaction in the lung tissue of rats. The alveolar wall was thickened, the alveolar cavity was enlarged, and the infiltration of inflammatory cells was obvious.	The COPD rat model was established by simple smoking method : The rats were placed in a self-made fumigation box ( 70 cm × 50 cm × 30 cm ), 5 cigarettes were lit each time, 2 times / d, a total of 2 h / d, 5 d per week, for 6 months.		successful modeling									(1)Random sequence generation. (2)Sample size calculation.
		41	Jialin He,Ruicheng Hu.et.al.	International Respiratory Journal	2020	The changes of ROS, MDA, IL-6 and TNF-α in lung tissue and skeletal muscle of COPD rats.	8weeks of age，10/20	male，(184.05±13.61) g					23.89±2.49	3.68±0.28			62.48±3.54		A large number of alveolar fusion, alveolar wall thinning, rupture, a large number of inflammatory cells infiltration, typical emphysema.	The cigarette is placed at the bottom of the passive smoking device to form smoke, and the oxygen content in the device is maintained at about 18 % during passive smoking. A total of 20 cigarettes were passively smoked 8 times a day, 4 times in the morning and afternoon, with an interval of 1 h each time. The COPD rat model was established after 4 months of continuous passive smoking.		successful modeling									(1)Random sequence generation. (2)Sample size calculation.
		42	Shan Cai,Ping Chen,Cheng Zhang.et.al.蔡珊、陈平、张程	Chinese Journal of Tuberculosis and Respiratory Medicine	2008	Effect of N-acetylcysteine on chronic obstructive pulmonary disease model induced by smoke exposure in rats	10weeks of age,12/48	male，183～240g		77±29	232±97		19±2				65±8		Inflammatory cell infiltration dominated by lymphocytes appeared in the bronchi and lungs of rats, and cilia fell off. Goblet epithelial cell metaplasia, alveolar wall thinning, part of the bubble rupture	Smoke exposure 4 times a day. 6 days a week. Smoking for 30 days		successful modeling									(1)Random sequence generation. (2)Sample size calculation.(3)State the reasons for excluding animals from the analysis.
		43	Yuxue Zhao,Jintao Li.et.al.	Chinese Journal of Clinical Pharmacology	2013.5	Effect of Qihuang Yifei Mixture on inflammatory factors in rats with chronic obstructive pulmonary disease	8 ~ 10 weeks of age, 10/60	male，270—300g											Bronchial smooth muscle thickening, alveolar structure disorder, alveolar wall thinning or even rupture, some alveolar irregular expansion and fusion into pulmonary bullae. Necrotic and exfoliated epithelium and exudate were seen in the alveoli. Some of the bronchial epithelial cilia were lost and arranged in disorder. The alveolar septum was ruptured and the alveoli fused into pulmonary bullae.	Passive smoking was performed twice a day in a self-made smoking box for 30 min each time, with an interval of 4 h. The rats were allowed to rest for 1 d every 6 d, and the modeling period was 3 months.	The rats were depressed, with reduced activity, reduced food intake, significantly reduced weight gain, greyish-yellow coat without luster, rapid respiration and frequent coughing.	successful modeling		261.30±11.54	154.58±22.41						(1)Random sequence generation. (2)Sample size calculation.
		44	Huadong Zhao,Yong Zhu.et al.	Chinese Journal of Gerontology	2021.12	Effect of simvastatin on oxidation / anti-oxidation imbalance in rats with chronic obstructive pulmonary disease	4 ~ 5 weeks of age，8/24	male，(100±9) g		70.425±1.842	261.238±11.273		23.888±4.382				66.550±4.924		The epithelial cilia of tracheal and bronchial mucosa were lodging, some epithelial shedding, goblet cell hyperplasia, a large number of inflammatory cell infiltration in submucosa and muscular layer, some acinar atrophy, inflammatory cell infiltration around blood vessels, and alveolar wall rupture.	The rats were put into the exposure box of the rat smoking device. After the filter was removed, the cigarette was inserted into the exposure box to ignite. The exposure box was closed. After 1 h, the rats were taken out. After 12 h of rest, the above operation was repeated once, and the rats were continuously smoked for 5 w.	The rats showed shortness of breath, constant ruffling of the nose, and irritability.	successful modeling									(1)Random sequence generation. (2)Sample size calculation.
		45	Yue Zhang	Chinese Journal of Respiratory and Critical Care	2009.9	Effect of tumor necrosis factor-α on the expression of proteasome C2 subunit in skeletal muscle of COPD rats	6～7weeks of age,5/15	male,150～200 g											The bronchial mucosa has different degrees of inflammatory changes, including the destruction of airway epithelium, the infiltration of inflammatory cells in the submucosa and around the wall of the tube, the expansion of respiratory bronchioles, alveolar passages and alveolar sacs, and the formation of central pulmonary emphysema.	The rats were exposed to 10 cigarettes every day, and the smoke concentration in the box was about 5 %. The passive smoking time was 30-40 min each time, 6 days a week for 3 months.		successful modeling									(1)Random sequence generation. (2)Sample size calculation.
		46	Na Li,Xiaojian Chen.et al.	Chinese pharmaceutical industry	2019	Effects of dexmedetomidine on oxidative stress and inflammatory factors in lung of rats with chronic obstructive pulmonary disease during mechanical ventilation	6～8weeks of age，8/16	Male and female unlimited,90～130g						2．52士0．28			63.39+0.22		The volume of the lung increased and the color was slightly pale. Some lung surfaces showed bullae caused by excessive inflation of varying sizes. Microscopically, the bronchial ciliated columnar epithelium showed serrated hyperplasia and thickening, the cilia fell off and fell down, the alveoli were different in size and disordered in structure, the alveolar wall became thinner and broken, the a…	Rats were exposed to smoke for 1 hour each time, and the smoke box was cleaned after 1 hour. Three times a day, 5 days a week for 16 weeks.	The rats gradually developed anorexia, weight loss, dull yellow hair, lack of lustre, shedding, unresponsiveness, reduced activity, and respiratory symptoms such as sneezing, wheezing, and increased respiratory rate.	successful modeling					2.33+1.19				(1)Random sequence generation.
		47	Feng Shen,Mingwu Zhao.et.al	Chinese Journal of Tuberculosis and Respiratory Medicine	2004.1	Changes and significance of interleukin-17 in rat models of chronic obstructive pulmonary disease and bronchial asthma	9-10weeks of age，27/57	male，300-400g											Small airway lumen stenosis, goblet cell hyperplasia ; the smooth muscle and fibrous tissue of the wall were obviously proliferated. Obvious destruction of lung tissue and formation of emphysema	The rats were put into a self-made smoking box ( 80 cm × 60 cm × 50 cm ). The amount of smoking ( 10,12,14,16 cigarettes ) increased day by day, each passive smoking 1.5 h, 2 times a day. Lasts 10 weeks		successful modeling									(1)Sample size calculation. (2)Random sequence generation.(3)State the reasons for excluding animals from the analysis.
		48	Yang Chen,Jian Sun.et.al.	Genomics and Applied Biology	2020	Effects of simvastatin on matrix metalloproteinase and its inhibitors in cigarette smoke-induced rat model of chronic obstructive pulmonary disease	6weeks of age，15\45	male,180-200g					25.24±3.09	4.42±0.43					Multiple alveolar fusion formed emphysema, a large number of inflammatory cell infiltration and telangiectasia and congestion, alveolar wall thickening.	Cigarette smoke induction for 16 weeks.	Rats are less active, have dull fur, yellowed teeth, and are slow to respond to their surroundings	successful modeling									(1)Random sequence generation. (2)Sample size calculation.(3)State the reasons for excluding animals from the analysis.
		49	Yu-feng Wan MD, Zu-hu Huang MSc, Ke Jing PhD	RESPIRATORY CARE	2015	Azithromycin Attenuates Pulmonary Inflammation and Emphysema in Smoking-Induced COPD Model in Rats	6-8 weeks，10/50	male, 192-243 g					18.1±2.7				63.5±6.1		Chronic CS exposure clearly induced pulmonary physema in SD rats,destruction of the alveolar walls and enlargement of the alveolar spaces.	exposed to smoke from 20 commercial unfiltered cigarettes for 1 h each day, 7 d a week, for a total of 90 d.		successful modeling									(1)Random sequence generation. (2)Sample size calculation.(3)State the reasons for excluding animals from the analysis.
		50	Hongxiang Liu , Yifan Li	HindawiCanadian Respiratory Journal	2022	Chitosan-Coated Solid Lipid Nano-Encapsulation Improves the Therapeutic Antiairway Inflammation Effect of Berberine against COPD in Cigarette Smoke-Exposed Rats	6 weeks old,10/20	male, 210 ± 25 g											the lung tissue of rats in the CS group manifested pathological features of COPD including alveolar enlargement and fusion, thinner alveolar septum and alveolar wall rupture, and infiltration of inflammatory cells, mainly alveolar macrophages and neutrophils.	healthy rats were exposed to the CS of 12 3R4F research cigarettes in a chamber for 1 h daily, 6days per week for 24 weeks. One day after the final CS exposure, animals were anesthetized by intraperitoneal injection of sodium pentobarbital (70 mg/kg).		successful modeling					19.4 ± 5.1×105/ml	8.9±1.4×105/ml	6.9±1.6×105/ml		(1)Random sequence generation. (2)Sample size calculation.(3)State the reasons for excluding animals from the analysis.
		51	ELENA DOINA MURĂRESCU, FL. ELOAE-ZUGUN	Romanian Journal of Morphology and Embryology	2008	Experimental COPD induced by solid combustible burn smoke in rats: a study of the emphysematous changes of the pulmonary parenchyma	adults 3-month-old,10/30	male , 250 g											two alveolar walls defects, presence of the alveolar walls blunts, enlarged aerial spaces with abnormal morphology or classical emphysematous aspects. Loosely attached to the epithelial cells or lying free within the alveolar spaces are the alveolar macrophages	The 6 month 10 cigarettes per day smoke exposure，The exposure was made in one 50/50/50 cm ventilated with a flow rate at 0.1 m3/hour precinct, 60 minutes daily		successful modeling									(1)Random sequence generation. (2)Sample size calculation.
		52	Pengfei Jiao，Yingrui Wang	Original Article	2022	Molecular mechanism of betulin palliative therapy for chronic obstructive pulmonary disease (COPD) based on P2X7 receptor target of gated ion channel	6-8 weeks，10/50	male,(200–220 )g					21.13±3.21	100.59±11.77	40.32±2.95	46.74±7.61	67.76±3.38	0.03±0.01	Moderate inflammatory cell infiltration was observed in alveolar walls，The main type of inflammatory cells were ononuclearmacrophages. Mild goblet cell metaplasia occurred in the bronchial epithelium of the lung, and a notable number of inflammatory cells were observed around the trachea.The bronchial epithelium in the lung was moderately deformed and necrotic, with mucus or cell obstruction in t…	exposed to smoke in a smoke exposure device once a day at a concentration of about 5% volume/volume (v/v), 1hour/day, for 12 weeks.		successful modeling	274.67±15.17pg/mL		693.34±68.42		2.75±0.20	0.37±0.016	0.45±0.071	1.75±0.44	(1)Random sequence generation. (2)Sample size calculation.
		53	Zi-Bing Liu, Na-Na Song	Clinical and Experimental Pharmacology and Physiology	2010	Orexin-A and respiration in a rat model of smoke-induced chronic obstructive pulmonary disease	6-8 weeks of age ， 30只	male, 150–200 g							increase	increase		decrease	coalesced lung alveoli and inflammatory infiltration in the thickened bronchial walls of smoke-exposed rats.The average pulmonary alveolus area was significantly greater and the walls of the small bronchi were significantly thicker in smoke-exposed compared.	whereas the smoke-exposed rats were placed in a cigarette smoking chamber (80×60×50 cm)with a small cigarette-igniting box at the bottom of the chamber, with the cigarette smoke entering the main chamber through a slot. For the first 7 days, rats were placed in the smoke chamber for0.5 h ⁄ day and their behaviour was observed continually during the smoke treatment. Subsequently, rats were kept in…		successful modeling									(1)Random sequence generation.
		54	Lixing Gan Chengye Li	International Journal of COPD	2016	Curcumin modulates the effect of histone modification on the expression of chemokines by type II alveolar epithelial cells in a rat COPD model	6-week-old, 16/32	male ,180-220g											the presence of pigmented macrophages in the lung parenchyma of the rats exposed tosmoke.Infiltration of inflammatory cells, predominantly lymphocytes, was found in both the lung parenchyma and around terminal bronchioles. Semiquantitative scoring on tissue sections of rats exposed to smoke showed that both the number and the size of these inflammatory infiltrates increased during prolonged expos…	animals were passively exposed to cigarette smoke in a chamber at a rate of ~15 minutes per cigarette and ten cigarettes each day for 90 successive days.		successful modeling									(1)Random sequence generation. (2)Sample size calculation.(3)State the reasons for excluding animals from the analysis.
		55	Xiaoyu Liu1 Cuiqing Ma	International Journal of COPD	2017	Hydrogen coadministration slows the development of COPD-like lung disease in a cigarette smoke-induced rat model	7 weeks old, 10/50	male，180±20 g									decrease		the lung volume in the COPD group was increased; on gross morphology, it was white and uneven, rather than smooth, and had poor flexibility. The alveolar ducts, alveolar sacs, and pulmonary alveoli of rats in the COPD group were significantly expanded; the alveoli were structurally disordered, the alveolar wall showed signs of thinning and breaking, and some had fused into bullae. The ciliated ce…	rats were given passive smoke exposure in a fumigation chamber twice per day, with 10 cigarettes in each group, and with each exposure session for 1 hour and .4 hours between two cigarette smoke exposures, which was performed for a total of 4 months.		successful modeling									(1)Random sequence generation. (2)Sample size calculation.
		56	Haiyan Sheng Yijie Zhang	International Journal of Chronic Obstructive Pulmonary Disease	2020	Functional, Ultrastructural, and Transcriptomic Changes in Rat Diaphragms with Different Durations of Cigarette Smoke Exposure	Seven-week-old，9/36	male，180–200 g		decrease	decrease						decrease		Emphysema-like alveolar structure changes included wider alveolar space, reduced alveolar units, and a thinner alveolar wall,	Rats were exposed to CS twice daily (10:00–11:00 am and 17:00–18:00 pm) using a nose-breathing apparatus，A total of 20 cigarettes were used for each exposure procedure and the level of total particulate matter was maintained at 993.6±125.7 mg/m		successful modeling									(1)Random sequence generation. (2)Sample size calculation.
		57	Fei Xu,Jinpei Lin	Hindawi Evidence-Based Complementary and Alternative Medicine	2018	Scutellaria baicalensis Attenuates Airway Remodeling via PI3K/Akt/NF-_x005f_xd835_B Pathway in Cigarette Smoke Mediated-COPD Rats Model	8 weeks old,24/140	male， 180–200 g											the histological analysis of lung tissue of the model groups presented the following features: afer 12 weeks obvious infammatory cells infltration and notable edema; abundance of goblet cells, extensive areas of mucous secretions, and infammatory cells within the lumen of the small bronchial airway; extensive areas of epithelial metaplasia and loss along the central bronchial airway;alveolar expa…	Te experimental model of COPD was established by being exposed whole body to tobacco smoke 20 3R4F research cigarettes for 1hour/day, 6 days/week, for either 12, 24, or 36 weeks		successful modeling	increase	increase	increase						(1)Random sequence generation. (2)Sample size calculation.
		58	Genfa Wang, Nabijan Mohammadtursun	Hindawi Evidence-Based Complementary and Alternative Medicine	2018	Baicalin Exerts Anti-Airway Inflammation and Anti-Remodelling Effects in Severe Stage Rat Model of Chronic Obstructive Pulmonary Disease	two months old.9/54	male， 200±20 g									decrease		showed that infammatory cells infltration was more evident in tissues of small airways, pulmonary small arteries, and lung parenchyma in cigarette smoke exposure rats	rats were exposed to side-stream cigarette smoke from 3R4F reference cigarettes，seven cigarettes for one hour/3 times a day, 6 days a week. Buxco smoking apparatus was used with the smoking chamber . Te exposure period was 36 weeks.		successful modeling									(1)Random sequence generation. (2)Sample size calculation.
		59	Xu Zhou,Daijiao Yi	EXPERIMENTAL AND THERAPEUTIC MEDICINE	2018	Expression of diaphragmatic myostatin and correlation with apoptosis in rats with chronic obstructive pulmonary disease	8 weeks，8/16	male,200‑250g		80.3±18.7 mm			24.8±2.2				66.2±4.1		the alveolar spaces were larger and the alveolar walls were thinner in the COPD group. Certain alveoli were broken and had fused into bullae. infiltration of inflam_x005f_x005f_x005f_x005f_x005f_x005f_x005f_x005f_x005f_x0002_matory cells into the mucosa, detachment of epithelial cells, submucosal gland hyperplasia and hypertrophy, as well as disorders and detachment of cilia were also observed	Rats were exposed to mainstream smoke of cigarettes at a concentration of 300 mg particulate matter/m3 for 20 min for four times per day over 5 months .		successful modeling									(1)Random sequence generation. (2)Sample size calculation.
		60	Genfa Wang, Nabijan Mohammadtursun	Frontiers in Physiology	2018	Establishment and Evaluation of a Rat Model of Sidestream Cigarette Smoke-Induced Chronic Obstructive Pulmonary Disease	8 weeks,12/109	male,200 ± 20 g									decrease		airway epithelial cell injury and mucus secretion from the bronchi, goblet epithelium cell metaplasia, inflammatory cell infiltration, and cell blocking in the bronchial lumen are evident. Emphysema, congestion, degeneration, and necrosis of epithelial cells increased with increasing CS exposure time	rats were exposed to a low dose of CS(2 cigarettes a day) in the first CS exposure week, and this was increased to 6 cigarettes a day at 15 min per cigarette with 5min smoke free interval after each cigarette, with 3 CS exposures before noon and the other 3 after noon, 6 days per week.		successful modeling									(1)Sample size calculation. (2)Random sequence generation.(3) Declaration of potential conflicts of interest and research funding.
		61	Lihong Wang, Bin Zhang	Original Article	2015	Budesonide mitigates pathological changes in animal model Of COPD through reducing neutrophil elastase expression	6 wks,10/30	male, 180g,		36.5 ± 3.1m	20.3 ± 2.5（n/m2）				1.90 ± 0.17	2.56 ± 0.30	35.8±6.7	0.0296±0.0024	an enlargement of alveolar airspaces and destruction of septal walls of alveoli with inflammatory cell infiltrates may be observed in the sectional tissue of the smoking	The animal model of COPD was established with mainstream smoke exposure (20 cigarettes, twice a day) for 4 months in a cigarette smoke chamber.		successful modeling									(1)Random sequence generation. (2)Sample size calculation.
	Guinea pig	1	Shan Duan,Lipu Deng.et.al.	Journal of Practical Medicine	2012	The expression of MMP-9 and TIMP-1 in guinea pig COPD model and the changes after budesonide intervention.	6-8 weeks of age，6/18	Male and female half，(200±20)g		33.6±1.3	136.3±12.9									Guinea pigs were placed in a 90 cmx60 cmx90 cm self-made fumigation box. A vent with a diameter of about 2 cm is left on the side wall of the box. Put a small electric fan at the vent. Guinea pigs were exposed to smoke for passive smoking. 10 cigarettes each time, 2 times / d, lasting for 1-1.5 h, 2 times of passive smoking interval of 4 h, passive smoking 5 d / week, for 3 months.	Hair turns yellow, deep fast breathing, coughing, more nasal discharge, poor diet and exercise.	successful modeling									(1)Random sequence generation. (2)Sample size calculation.
		2	David Domínguez-Fandos1 , César Valdés	European Respiratory Journal	2015.4	Sildenafil in a cigarette smoke-induced model of COPD in the guinea-pig	6-8 weeks of age，21/42	male ,180-220g											Wall thickness of the main pulmonary artery was greater in animals exposed to CS	exposed to the smoke of seven nonfiltered research cigarettes per day ,5 days per week, for 12 weeks		successful modeling									(1)Sample size calculation. (2)Random sequence generation.(3) Declaration of potential conflicts of interest and research funding.
		3	Adam J Białas,Karolina Siewiera	International Journal of COPD	2018	Mitochondrial functioning abnormalities observed in blood platelets of chronic smoke-exposed guinea pigs – a pilot study	8t-week-old,5/10	male ,180-220g											It has typical pathological changes of lung tissue and pulmonary inflammatory response.	The animals of the study group were exposed to smoke from unfiltered commercial cigarettes in the Candela exposure system for 4 hours each day, 5 days a week, with 2×70 mL puff/minute, until signs of dyspnea were observed		successful modeling									(1)Random sequence generation. (2)Sample size calculation.(3)State the reasons for excluding animals from the analysis.
		4	Kata Csekő, Dóra Hargitai	BMC Pulmonary Medicine	2022	Safety of chronic hypertonic bicarbonate inhalation in a cigarette smoke-induced airway irritation guinea pig model	4/16,8-week-old	male,600±150 g											Obvious pathological changes of COPD occurred.	Cigarette smoke exposure (CSE) was performed after aerosol treatment in a whole-body smoke exposure chamber (Teague Enterprise, USA) for 30 min followed by a ventilation period of 30 min twice daily, 10 times/week for 8 weeks with the use of 2 research cigarettes at a time.		successful modeling									(1)Random sequence generation. (2)Sample size calculation.(3)State the reasons for excluding animals from the analysis.
	Cat	1	Saeed Kolahian, Amir Ali Shahbazfar	Experimental Lung Research	2014	Tiotropium effects on airway inflammatory events in the cat as an animal model for acute cigarette smoke-induced lung inflammation	15，adult cat,	male,2.5–3.5 kg											In the lungs of cigarette smoke exposed animals, typical pathologic features of lung inflammation were observed by histological analysis. Goblet cells hyperplasia, serous and mucus glands metaplasia around some bronchioles, active hyperemia，enhancement in alveolar macrophage cell number and type II pneumocyte hyperplasia and alveolar epithelialization was seen by histological evaluation. In this …	Cats were exposed to cigarette smoke for 4 days.They were exposed to the smoke of 10 (morning)and 30 (afternoon) cigarettes on the first day. On day 2, 3, and 4, cats were exposed to the smoke of 50 (25 in the morning and 25 in the afternoon) cigarettes per day.	The CS exposed group showed significantly higher scores for clinical signs of COPD like cough, dyspnoea, nasal discharge and sputum,	successful modeling									(1)Sample size calculation. (2)Random sequence generation.(3) Declaration of potential conflicts of interest and research funding.
	Hamsters	1	Tao Wang， Su-Xia Han	Respiratory Research	2010	Role of chymase in cigarette smoke-induced pulmonary artery remodeling and pulmonary hypertension in hamsters	4 weeks of age，6	male, 80-100 g											thick-walled pulmonary arterioles with inflammatory cell infiltration, intima hyperplasia, vascular smooth muscle hypertrophy and deposition of collagen around vessel wall were observed in the smoke-exposed hamster lungs compared to the normal vascular structur.	Hamsters (n = 6/group) were exposed to the whole smoke from 15 commercial nonfilter cigarettes in ventilated whole body exposure chambers with a small electric fan inside for 30 min each time, twice per day for up to four months		successful modeling									(1)Sample size calculation. (2)Random sequence generation.(3) Declaration of potential conflicts of interest and research funding.
		2	Li Li.	Peking Union Medical College	2001.6	Study on the pathogenesis of chronic obstructive pulmonary disease caused by smoking and observation on the prevention and treatment of traditional Chinese medicine 814	8 weeks of age，10/70	male，100—120g		97.54+13.25	226.0±16.0								Emphysema formation was seen in most specimens. The alveolar cavity was irregularly enlarged, the alveolar septum was ruptured, and some alveoli fused with each other to form pulmonary bullae. Part of the bronchial epithelial cilia loss, epithelial cell swelling, electron density decreased, mitochondrial swelling, cristae broken, disappeared, endoplasmic reticulum expansion. Necrotic epithelial c…	Put them in a self-made smoking box and burn 10 cigarettes each time for 3 hours, twice a day, 5 days a week for 3 months.		successful modeling						62．17±8．13			(1)Random sequence generation. (2)Sample size calculation.
	Fruit fly	1	Ruben Prange1, Marcus Thiedmann	Aging-us	2018.11	A Drosophila model of cigarette smoke induced COPD identifies Nrf2 signaling as an expedient target for intervention														For experiments based on Drosophila larvae, 2nd instar larvae were exposed to smoke three times a day for 30 min each, on two consecutive days. Adult flies (5-7days) were exposed to cigarette smoke once a day for 30 min on 5 days a week. Subsequent experiments with larvae were performed 30 min after the last cigarette exposure. Adult experiments were carried out 2 h after the last exposure.	Flies chronically exposed to CS have a strongly reduced life span, they show reduced physical activities, increased metabolic rates and a decreased body fat content	successful modeling									（1）Declaration of potential conflicts of interest and research funding.
	Snow leopard	1	S. Vamsee Raju,Hyunki Kim	JCI Insight	2016.9	A ferret model of COPD-related chronic bronchitis													Chronic mucus hypersecretion and goblet cell metaplasia/hyperplasia. Histologic analysis revealed mucus plaques plastered to the airway surface (Figure 3D) and focal areas of respiratory bronchiolitis and peribronchial pneumonia; a pathologic increase in airspace structure; Pathologic analysis demonstrated peribronchial and interstitial neutrophilic inflammation (Figure 5, C and D) that was accom…	normal ferrets were exposed to cigarette smoke for 6 months.smoke from 3R4F research cigarettes twice daily using a custom-designed nose-only exposure system coupled with an automated smoke generator	After 3 months of cigarette smoke exposure, ferrets began to develop a noticeable spontaneous cough that worsened over time.	successful modeling									(1)Sample size calculation. (2)Random sequence generation.(3)State the reasons for excluding animals from the analysis.
	Rabbits	1	Monica P. Goldklang, Yared Tekabe	American Journal of Respiratory Cell And Molecular Biology		Single-Photon Emission Computed Tomography/ComputedTomography Imaging in a Rabbit Model of Emphysema RevealsOngoing Apoptosis In Vivo		Female,weight 1.3–1.8 kg											Rabbits exhibit an increase in tissue cell counts within the lung after 16-weeks of smoke exposure, most notably in macrophages and neutrophils	animals underwent smoke exposure in a TE-10 Teague Smoking Apparatus. University of Kentucky 3R4F Reference Cigarettes were used and total particulate matter was maintained at 100–150 mg/m3, as measured by gravimetric analysis. Rabbits underwent smoke exposure 4 hours per day, 5 days perweek, for 4 or 16 weeks.		successful modeling									(1)Sample size calculation. (2)Random sequence generation.(3) Declaration of potential conflicts of interest and research funding.

## Sheet: CS+LPS
Establishment of COPD animal model by cigarette smoking combined with LPS
Animal species	strain	serial number	authors	Magazine Name	Published	Article Title	Observation items and outcome indicators																inflammatory factor				total wbc（×108L-1）	macrophage（×108L-1）	neutrophilic granulocyte（×108L-1）	lymphocyte（×108L-1）	Quality evaluation ( in line with the following items in the STAIR list )
							Age and number of rats	Weight and sex	vital capacity（mL)	MLI(10-6)m	MAN (106\m2)	Inspiratory peak flow rate（ml/s）	Peak expiratory flow（ml/s）	forced expiratory volume FEV（mL)	intake air restriction （ml/s）	expiratory resistance（ml/s）	FEV0.3/FVC (%)	CDyn (cnH2Oml-1)	Pulmonary pathology	modeling method	general conditions	modeling situations	IL-6（ng/L)	IL-8（ng/L)	TNF-α（pg/mL）	IFN-γ（ng/L)
Mice	C57BL/6	1	Ming Li,Qiuting Wang.et.al.	Journal of Jilin University	2022.5	The improvement effect of p38 MAPK inhibitor on chronic obstructive pulmonary disease injury in mice by inhibiting NLRP3 pathway-mediated pyroptosis	6-8 weeks of age，12/48	male，(20±5)g											The bronchial airway mucosal layer and alveolar septum of lung tissue in mice were significantly widened, the airway epithelial cells were damaged and exfoliated, and some adjacent alveoli fused to the pulmonary bullae.	The mice were exposed to a special smoke box ( 50 cm × 30 cm × 30 cm ) at 09 : 00-11 : 00 am and 14 : 00-16 : 00 pm, respectively. Eight cigarettes were given every hour, and the mice were ventilated for 20 min at an interval of 1 h for 7 days. On the 4th day, 50 μL of 0.2 g · L − 1 LPS dissolved in normal saline was given intranasally under anesthesia.		successful modeling	376.21±51.48		331.28±49.30		42.19±5.49	17.91±2.18	12.61±2.38	17.91±2.18	(1)Sample size calculation.(2)Random sequence generation.
		2	Dong li,Lei Zhao.et.al.	World's Newest Medical Information Digest	2020.11	Effect of obeticholic acid on the expression of IL-1β in COPD model mice	6-8 weeks of age，12/48	male，19-27g											Part of the alveolar wall collapsed, and the alveoli expanded irregularly and fused with each other. Compensatory emphysema was formed. Different degrees of inflammatory cell infiltration were observed around the blood vessels and bronchi. The wall of the tube was thickened and the lumen was narrowed.	LPS ( 30 μg / 6 μL ) was instilled intranasally on days 1, 29 and 57. From day 2 to 84 ( except days 29 and 57 ), mice were exposed to cigarette smoke in a self-made glass smoke box ( 70 cm × 50 cm × 30 cm ), 10 cigarettes / time, 30 min / time, 5 d / week.	Lack of luster of hair, depression, tiredness and curling up when smoking, shortness of breath, occasional open-mouth respiration, reduced food and water intake	successful modeling									(1)Sample size calculation. (2)Random sequence generation.(3)State the reasons for excluding animals from the analysis.
		3	Mingyuan Cao,Yunping Wu.et.al.	Chinese Journal of Clinical Pharmacology	2021.12	The role and mechanism of sirolimus-induced autophagy in airway remodeling in mice with chronic obstructive pulmonary disease	8-10weeks of age, 30/40	male 18-22g											Airway mucosal epithelium fell off and arranged in disorder, the tracheal wall and smooth muscle were obviously thickened, the alveolar cavity structure was destroyed, and collagen deposition was obvious.	Human LPS was dripped into the tunnel on day 1 and day 28. The mice were not smoked on the day of LPS infusion, and the mice were exposed to passive smoking in a cigarette smoke exposure box for 6 cigarettes / time, 1 h each time, 4 times a day, and were reared in a normal environment after each smoking.		successful modeling							4.36±0.55	3.24±0.14	(1)Sample size calculation. (2)Random sequence generation.
		4	Xuejun Liu,Hui yU,et.al.	Fujian Medicine Magazine	2022.2	The effect of BRD4 inhibitor JQ1 on lung function in chronic obstructive pulmonary disease model mice.	8-10weeks of age,16/24	male 18-20g											The lung tissue of mice showed obvious alveolar septum fracture and alveolar expansion and fusion to form cysts, forming emphysema-like changes. The small airway epithelial cells were arranged disorderly and detached. The airway wall and surrounding tissues were thickened, and the extracellular matrix was increased. With a large number of inflammatory cell infiltration, collagen deposition around…	Mice were placed in a 72cm × 39cm × 32cm cigarette box, 2 times / d, 6 cigarettes were lit each time ( 10mg tar and 1.0mg nicotine, Gutian, China Fujian Tobacco Industry Co., Ltd. ). Each cigarette smoke exposure lasted about 45 min, and the two smoke exposures were at least more than 4 h apart.		successful modeling	135.318±9.185	257.214±26.789							(1)Sample size calculation. (2)Random sequence generation.(3) Declaration of potential conflicts of interest and research funding.
		5	Limin Liu,Jing Xiong.et.al.	Chinese Journal of Lung Diseases	2020	Observation and analysis of Lyn kinase-mediated Erk-sp1 signaling pathway in improving chronic obstructive pulmonary disease	8 weeks of age,12/24	male,20-28g											The alveolar structure was destroyed and broken in the lung tissue. The adjacent alveolar cavities were fused into pulmonary bullae, and a large number of inflammatory cells infiltrated.	The mice were placed in a self-made organic glass smoking box and lit with 10 cigarettes, twice a day, 30 min each time, for 60 days. On the 10 th and 40 th days during the experiment, the mice were anesthetized by intraperitoneal injection of 10 % chloral hydrate, fixed on the fixed plate in the supine position, exposed the trachea, injected 100 μl LPS ( 1 mg / ml ) into the trachea quickly, and…		successful modeling	4.34±0.38		7.85±1.67						(1)Sample size calculation. (2)Random sequence generation.
		6	Xiaobo Liang,Dehong Wu.et.al.	Journal of Jilin University	2019	Evaluation of a mouse model of chronic obstructive pulmonary disease established by intranasal instillation of tobacco extract and lipopolysaccharide	6-8weeks of age, 12/24	male,20-25g											There was a small amount of inflammatory cell infiltration around the bronchi of mice, the alveolar wall became thinner, the alveoli expanded to varying degrees, some alveolar septa were broken, fused into pulmonary bullae, and the number of alveoli decreased.	Mice were anesthetized with pentobarbital sodium ( 60 mg kg − 1 ) and intranasally instilled with CSE, 30 μL each time, 5 times a week for 4 weeks or 6 weeks. Then 1 g L-1 LPS was given, 10 μL each time, twice a week for 4 or 6 weeks.		successful modeling						27.00±2.69	9.91±1.02		(1)Sample size calculation. (2)Random sequence generation.
		7	Xue Lai,Zhe Cai.et.al.	Chinese Journal of Traditional Chinese Medicine	2015	Effect of Guben Zhike Chinese medicine on the expression of elastase in lung tissue of chronic obstructive pulmonary disease model mice	6-8weeks of age，14/42	male,18-20g											The elastic fibers of lung tissue were destroyed to form pulmonary bullae.	LPS ( 30μg / 6μL ) was intranasally administered on days 1, 29 and 57, from day 2 to day 84. The mice were placed in a self-made glass fumigation box, 10 pieces / time, 30 min / time, 5 d / week, for 12 weeks.	One mouse died, with lustreless hair, partly dehairing, slow activity, tiredness and huddling.Hair phenomenon, activity is slow, tired and huddled, like to pile up when smoking, sweating, abdominal distension, shortness of breath, or even open-mouth breathing is obvious.	successful modeling							increase		(1)Sample size calculation. (2)Random sequence generation.(3) Declaration of potential conflicts of interest and research funding.(4)State the reasons for excluding animals from the analysis.
		8	Xioapeng Yang,Xiujuan Li.et.al.	Chinese Journal of Experimental Formulary	2016.11	Effects of Quanzhen Yiqi Decoction on Nrf2 pathway, inflammatory cytokines and ultrastructure of lung tissue in COPD model mice	4-6weeks of age, 60/75	male,18-22g											Infiltration of blood vessels and bronchitis cells in mice, widening of alveolar septum, rupture and fusion of some alveolar walls to form alveolar emphysema, compensatory emphysema formation.	The mice were placed in a self-made smoking box for passive smoking. The smoking treatment was 4 times / d, 2 times in the morning and 2 times in the afternoon, 1 h each time ( 10-15 min ventilation every 1 h ), 3-4 h interval in the morning and afternoon, 10 cigarettes / h, 6 d / week, and the smoking ended at 16 weeks.	Mice with withered and lustreless fur, hairs in hand, slow movement, shortness of breath, depression, reduced food and water intake, and weight loss.	successful modeling									(1)Sample size calculation. (2)Random sequence generation.(3)State the reasons for excluding animals from the analysis.
	BALB/c	1	Chuanjun Huang,Xiaodan Gong	Chinese Journal of Clinical Physicians	2017.1	The expression of osteopontin in lung tissue of mice with chronic obstructive pulmonary disease and the intervention effect of asarone	6-8 weeks of age,10/40	female, 5-20 g											The bronchus was obviously deformed and narrowed, the mucosa was congested and edematous, and the alveolar wall was seriously damaged.	LPS ( 30 μg / 6 μl ) was intranasally instilled on days 1 and 14, respectively. On days 2-30 ( except days 1 and 14 ), mice were exposed to cigarette smoke. The mice were placed in a self-made smoke box, 8 cigarettes / time, 40 min / time, twice a day, 6 days / week, for 30 days.	Coughing, dyspnoea, irritability, ear and nose scratching, less shiny fur, loss of appetite and reduced body mass in mice after prolonged excitation	successful modeling					60.31±22.34×104/L				(1)Sample size calculation.(2)Random sequence generation.(3)Blind evaluation of the conclusion.
		2	Shuhua Cao,Lingling Xuan.et.al.	Journal of Pharmacy	2015.5	Effects of adenosine-derived compound WS070117M1 on chronic obstructive pulmonary disease in mice and its anti-inflammatory mechanism	6-8 weeks of age,45/60	male, 21±1g											There were a large number of inflammatory cells infiltrated around the bronchi of mice. The bronchial epithelial cells fell off and showed villous hyperplasia. The viscous secretion increased, the local alveolar septum increased moderately, the alveolar cavity shrank, fibrin exudation could be seen in the alveolar cavity, and focal fibrosis-like changes could be seen locally.	The mice were anesthetized by intraperitoneal injection of 0.8 % pentobarbital sodium on the 1 st and 14 th day, respectively. The mice were intratracheally instilled with 0.66 g · L − 1 LPS 30 μL, and the control group was replaced with the same amount of normal saline. On the 2 ~ ( nd ) to 13 ~ ( th ) days and 15 ~ ( th ) to 35 ~ ( th ) days, the mice were passively inhaled with half a cigarett…		successful modeling									(1)Sample size calculation.(2)Random sequence generation.
Rat	Wistar	1	Tao Chen,Yamei Wu.et.al.	Research and development of world science and technology iron	2012.4	The level of LYB4 and the expression of 5-LO mRNA in lung tissue of COPD rats and the intervention effect of zileuton	10weeks of age,10\36,	male、180-240g		37.11±3.41	39.13±2.09	66.92±5.50								On days 1 and 15, lipopolysaccharide was injected into the trachea. On days 1-14 and 16-31, smoke was smoked for 30 minutes every day, and the smoke concentration was maintained at 5 %.		successful modeling									(1)Sample size calculation.(2)Random sequence generation.
		2	Cuiping Hao,Yanmei Shao.et.al.	Shandong Medical Journal	2014.5	The expression and significance of HGF and VEGF in lung tissue of COPD rats	12weeks of age,，10/30	male，(200±20)g		9.18±3.96	1.69±15.77)								Lung tissue morphology showed expansion of lung tissue, visible rib indentation, soft lack of elasticity, bronchial cilia adhesion, lodging, goblet cell hyperplasia, gland hypertrophy, alveolar expansion, interval narrowing, fracture.	On the 1st day and the 14 th day, 200 g of lipopolysaccharide was injected into the trachea. Rats were placed in an organic glass smoke box for 2-13 days and 15-28 days. Smoking for 1 h, 2 times / d, 20 cigarettes / time, at least 4 times interval.	The rats were lethargic, had reduced mobility, were emaciated, had dull, yellowish, lustreless fur, and showed signs of coughing and sneezing.	successful modeling									(1)Sample size calculation. (2)Random sequence generation.(3)State the reasons for excluding animals from the analysis.
		3	Xioaxue Guo,Liwei Ma.et.al.	Journal of Jilin University	2013.7	The effect of acetylcysteine combined with ipratropium bromide on controlling the progression of chronic obstructive pulmonary disease in rats	6-8 weeks of age,6/30	male，250-300g											The volume of the lung was significantly increased, the color was white or black, the elasticity was weakened, and some of the lung surface had sporadic focal necrosis. The epithelial cells of trachea and bronchus mucosa in rats were arranged irregularly and lodging, with different degrees of shedding. The goblet cells increased significantly. There were a large number of inflammatory cells infil…	Lipopolysaccharide 200 uL ( 1 g · L-1 ) was intratracheally injected on days 1, 14 and 28. On the next day after injection of LPS, the rats were placed in an organic glass smoke box, and 6 cigarettes were smoked every day. After 15 min of fumigation, the lid of the organic glass box was opened at an interval of 5 min, and then 6 cigarettes were lit and smoked for 15 min. After a total of 30 min o…	Poor mental state, reduced food intake and activity, small increase in body mass, and 1 month later, body mass decreased rather than increased, fur thinning and yellowing, loss of luster, and some rats showed increased respiratory secretion and coughing symptoms.	successful modeling									(1)Sample size calculation.(2)Random sequence generation.
		4	Jing Jin,Jing Wang.et.al.	Journal of Xinjiang Medical University	2018.1	The changes of inflammatory proteins in TGF-Ill / Smads pathway in COPD model rats	8weeks of age,10/20	male，200±50											The overall appearance of the lung was pale, and a large number of inflammatory cell infiltration characteristics were observed under the microscope. The alveolar structure was disordered, the bronchial tissue structure disappeared, the bronchial mucosa was blurred and confused, and the bronchial lumen narrowed, suggesting a spastic state.	The rats were placed in an animal smoking box for smoking ( the smoke concentration was maintained at 450-500 bpm for 30 min, once every 3 h, and the smoking box was changed every 12 h ), and intratracheal instillation of LPS 0.2 mg / kg, once a day for 12 w.		successful modeling									(1)Sample size calculation.(2)Random sequence generation.
		5	Jingtian Li,Yongyan Tian.et.al.	Beijing Traditional Chinese Medicine	2009.5	Experimental study on the effect of Qizhizhoufeitang granule on respiratory function and lung tissue morphology in COPD rat model	6-8 weeks of age,10/60	half male and half female, 200±20 g			102.5±22.04								The lung volume of the rats increased, the color became white or black, and there was focal necrosis on the surface of some lungs. The lung elasticity was weakened, the retraction force was lost, and the secretion in the bronchial lumen increased significantly. The lumen narrows. Bleeding was found in some trachea. Bronchial mucosal folds increased. Incomplete or shedding, bronchial wall inflamma…	Lipopolysaccharide LPS ( 0.1 mg / 100g ) was injected into the 1st and 14th weather tubes on the 2nd to 13th days, and on the 15th to 28th days, every morning in a 48 L glass closed box ( both sides of the bottom of the box have a diameter of 3 cm into the smoke hole. There is a vent hole with a diameter of 3 cm in the center of the lid of the box, and the incense smoke is continuously smoked wit…	大鼠精神状态差．食量及活动减少，体重增幅小，皮毛稀疏，颜色变黄，失去光泽，且大鼠出现呼吸道分泌物增加及咳喘症状。	successful modeling									(1)Sample size calculation. (2)Random sequence generation.(3)State the reasons for excluding animals from the analysis.
		6	Jianying Huang,Jianjian Liang.et.al.	Guangdong medicine	2013.7	Effect of Rho kinase inhibitor on airway remodeling in chronic obstructive pulmonary disease	6-8 weeks of age,15/45	male，(200±20)g											Airway mucosal degeneration and necrosis, submucosal and bronchioles around the infiltration of inflammatory cells ; bronchial stenosis and deformation, airway smooth muscle hyperplasia, pulmonary artery smooth muscle thickening, tracheal lumen gathered a large number of inflammatory cells and secretions ; the alveolar structure was disordered, some alveolar walls became thin or broken, and they …	In the 1st, 8th, 15th and 23rd weather channels of the experiment, 0.2 mL of LPS containing 200 Ixg ( 1 g / L solution prepared with normal saline ) was injected once a day. The rats were placed in a self-made closed organic glass smoke box and injected with 5 % ( v / V ) Shuangxi cigarette smoke for 30 min. Cigarette exposure was stopped after 2 weeks ( no smoking on the day of LPS injection ), …	The rats appeared restless in the early stage, and then became depressed, slow in action, and reduced the amount of food and water intake, and then gradually showed weight loss, coughing and shortness of breath.	successful modeling									(1)Sample size calculation. (2)Random sequence generation.(3) Declaration of potential conflicts of interest and research funding.(4)State the reasons for excluding animals from the analysis.
		7	Jianying Huang,Jianjian Liang.et.al.	Guangdong medicine	2013.7	The mechanism of Y-27632 on airway remodeling in chronic obstructive pulmonary disease	6-8 weeks of age,10/30	male，(200±20)g							2.85±0.35	3.63±2.01	73.28±7.54		Bronchial submucosal and perivascular inflammatory cell infiltration was obvious, and inflammatory cell exudation and secretions could be seen in the lumen. Bronchial wall and pulmonary artery wall thickening, smooth muscle hyperplasia, lumen stenosis, alveolar structure disorder, part of the alveolar wall thinning or fracture, mutual fusion to form pulmonary bullae.	0.2 ml of LPS containing 200 ug was injected into the 1st, 8th, 15 th and 23 rd weather channels of the experiment. The rats were placed in a self-made closed organic glass smoke box once a day, and 5 % ( v / V ) Shuangxi cigarette smoke was injected for 30 min. Cigarette exposure was stopped after 2 weeks ( no smoking on the day of LPS injection ), and the rats were sacrificed on the 91 st day.	Decreased activity, slowness of movement, shortness of breath, frequent coughing, decreased food intake and weight gain.	successful modeling									(1)Sample size calculation.(2)Random sequence generation.
		8	Mingzhe Jin,Ying Xiong.et.al.	Chinese Journal of Gerontology	2015.4	Effects of different doses of salmeterol fluticasone combined with ligustrazine on inflammation of lung tissue in rat model of chronic obstructive pulmonary disease	6-8 weeks of age,10/70	male，(160±20）g		80.7±16.4			21.50±1.78	3.71±0.58			65.27±6.58		The bronchi at all levels of rats were obviously narrowed, the airway epithelium was stratified, the goblet epithelial cells were proliferated, a large number of inflammatory cells were infiltrated in the interstitium, the alveolar wall was destroyed, the alveolar cavity was enlarged, and some of them were ruptured and fused into pulmonary bullae.	Rats were injected with LPS (200 μg/200 μl) into the trachea on days 1 and 14 of the experiment. On days 2-13 and 15-45 of the experiment, rats were put into a homemade airtight glass fumigation box with a volume of 60L for passive smoking by injecting lighted cigarettes into the fumigation box through the glass holes, 2 times/d, 15 cigarettes each time for 1h, with an interval of 4h/group.	The rats were depressed, had little food, had dry and yellowish body hair, coughing and shortness of breath, cyanosis of lips and limbs.	successful modeling									(1)Sample size calculation. (2)Random sequence generation.(3)State the reasons for excluding animals from the analysis.
		9	Hongyan Ji,Nianzhi Zhang.et.al	Journal of Anhui Medical University	2003.8	Effect of Shenqi Cordyceps Capsule on cytokines in rat model of chronic obstructive pulmonary disease	6-8 weeks of age,10/50	3-month-old，270±20g												On days 1 and 14, 1 % pentobarbital sodium ( 50mg / intraperitoneal injection of anesthesia, rapid insertion of intravenous trocar trocar into the trachea to inject lipopolysaccharide 1g / l each, on days 2-13, and on days 15-28, there is a ventilation hole with a diameter of 1.2cm above the self-made plexiglass exposure box every morning ) continued to inhale fresh cigarettes.	Coughing, reduced activity, "arched back", "hunched over", "hairy", "weak and thin", "purplish tongue".	successful modeling			29.41±11.24						(1)Sample size calculation.(2)Random sequence generation.
		10	Wei Zhang,Jia Han.et.al.	Journal of Zhejiang University of Traditional Chinese Medicine	2013.6	The expression of Cys-CmRNA and the content of MMP-9 in chronic obstructive pulmonary disease	6-8 weeks of age,8/24	male，（200±20）g											The cytoplasm of bronchial ciliated columnar epithelial cells was swollen, showing ' big bubble ' : protuberance to the lumen surface, cilia decreased, shortened, and some cilia fell off ; type II alveolar epithelial cells showed obvious degeneration, unclear structure, nuclear membrane destruction, nuclear chromatin margination and plate. Lamellar bodies decreased, mitochondria swelled, vacuolat…	On the 1st and 14 th day, the rats were anesthetized by intraperitoneal injection of 10 % chloral hydrate at 0.3 mL · 100g ~ ( -1 ) body weight, and 200 μg / rat ( 1 mg . mL ~ ( -1 ) ) of lipopolysaccharide was intratracheally dripped. On the 2nd to 28 th day, the rats were given cigarette smoking three times a day. The weight of each lighted tobacco was 8.078 g, lasting for 1 h, and the interval…	Rats with yellow hair, shedding, lack of luster, reduced food intake, reduced weight gain, arched back and curled up, slow movement, shortness of breath, frequent coughing, and audible rales.	successful modeling									(1)Sample size calculation. (2)Random sequence generation.(3)State the reasons for excluding animals from the analysis.
		11	Chunling Li,Jingwen Zhu.et.al.	Guizhou medicine	2016.5	Effect of sodium tanshinone IIA sulfonate on PPARγ and NFκB in rats with airway remodeling of chronic obstructive pulmonary disease	5-6weeks of age,10/40	male，（250±10）ｇ												On the first day and the 14 th day of the experiment, 200 μg of lipopolysaccharide was injected into the trachea. On the 2nd to 28 th days ( except the 14 th day ), the rats were placed in an organic glass smoke box for passive smoking, twice a day, 20 cigarettes each time, lasting for 1 h, and the interval between the two smoking times was 4 h.		successful modeling	154.98±31.06		135.53±37.48						(1)Sample size calculation.(2)Random sequence generation.
		12	Cui Li,Wen Yang.et al.	Shanxi Medicine Magazine	2017.1	Effect of combined drug therapy on airway remodeling in chronic obstructive pulmonary disease	6-8 weeks of age,8/40	male，250-280g											The bronchial lumen of the rats was significantly narrower than that of the normal control group, and there were mucus plugs in some lumens, some epithelial cells were necrotic, and goblet cells increased. There were a large number of inflammatory cells in the lung tissue, and the alveolar wall was destroyed, resulting in the expansion of the alveolar cavity. The alveolar septum increased, and so…	On the 1 st and 28 th day, a small dose of LPS was injected through tracheal intubation, and the rat cage was put into a self-made plexiglass fumigation box, and 20 cigarettes were smoked every day for 30 min each time for 3 months.	Rats with reduced activity, dry fur, purple lips and limbs, slow movement with wheezing, breathing deepens and becomes faster with activity, respiratory distress.	successful modeling							30.0±8.8		(1)Sample size calculation.(2)Random sequence generation.
		13	Yanling Huang,Guangwei Luo.et.al.	Chinese Journal of Gerontology	2018.4	Changes of plasma leukotriene C4 level, cellular immunity and bronchial epithelial multidrug resistance-associated protein 1 mRNA and protein levels in rats with chronic obstructive pulmonary disease	6-8 weeks of age,10/20	half male and half female,，180-220 g					32.8±7.4				45.8±21.3	31.7±13.0	A large number of tracheal and bronchial mucosal epithelial cilia lodging and shedding, goblet cells increased significantly, a large number of inflammatory cells infiltrated around the bronchial wall at all levels, alveolar rupture, alveolar wall thinning, cavity expansion.	LPS 200 ul was injected on the 1st and 14 th days, and smoked on the 2nd to 28 th days, 1 h / time, 2 times / day.		successful modeling									(1)Sample size calculation.(2)Random sequence generation.
		14	Wenfeng Huang,Sining Chen.et.al.	Modern medicine and health	2019.3	Construction of rat model of chronic obstructive pulmonary disease	7weeks of age,10/60	male，200±20											Tracheal mucosal epithelial cell injury in rats, cilia adhesion, shedding, lumen stenosis, wall congestion and edema, inflammatory cell infiltration cell wall, alveolar height expansion, alveolar septum narrowing or even fracture synthesis of pulmonary bullae, pulmonary interstitial inflammatory cell infiltration, capillary narrowing and occlusion.	On the 1st and 14th days, 200ul of LPS was injected, and smoked from 2 to 28 days, 1h / time, 2 times / day.	Rats gradually appeared to be curled up with little movement, handful of hair, reduced food intake, yellow hair, loss of luster, easy to fall off, reduced anti-grasping response, shortness of breath, abdominal respiration, respiratory secretions, occasionally audible cough and airway sputum sounds.	successful modeling									(1)Sample size calculation. (2)Random sequence generation.(3)State the reasons for excluding animals from the analysis.
		15	Juan Li,Yi Zhang.et.al.	China Journal of Traditional Chinese Medicine Information	2013.6	Effects of Qizhi Zhoufei Granules on oxygen free radical metabolism and lung histomorphology in rats with chronic obstructive pulmonary disease	6-8 weeks of age,10/60	half male and half female,(200±20)g											The secretions in the bronchial lumen of the rats increased significantly, the lumen narrowed, and some of the tracheal lumen had bleeding ; bronchial mucosal folds increased, incomplete or shedding, bronchial wall infiltration of inflammatory cells ; there were obvious inflammatory cell exudation in the alveoli, alveolar dilatation, and a large number of alveolar septum rupture to form pulmonary…	LPS ( 0.1 mg / 100 g ) was instilled into the trachea on the 1 st and 14 th day, respectively. Lanzhou brand incense smoke was continuously smoked in a 48 L glass closed box for 30 min every morning from the 2 nd to 13 th and from the 15 th to 28 th day, once a day, one cigarette per rat.		successful modeling									(1)Sample size calculation. (2)Random sequence generation.(3)State the reasons for excluding animals from the analysis.
		16	Yanling Huang,Guangwei Luo.et.al.	Chinese Journal of Integrative Emergency Medicine	2016.1	Effect of Tanreqing on the expression of multidrug resistance-associated protein 1 in bronchial epithelium of rats with chronic obstructive pulmonary disease	6-8 weeks of age,10/30	half male and half female,，180—220 g					3.28±0.74ml/s				0.618±0.223无%	317.1±130.3	The alveolar wall of the rat became thin and broken, the alveolar fusion was enlarged, a large number of epithelial cilia in the bronchial mucosa fell off, lodging, adhesion, goblet cell proliferation, a large number of inflammatory cell infiltration in the bronchiole wall at all levels, and inflammatory secretion retention in the lumen.	LPS 200 uL ( 1 mg / mL ) was injected into the airway of the COPD model group on the 1st and 14 th day of enrollment. From the 2nd to 28 th day ( except the 14 th day ), the rats in the COPD model group were placed in a self-made passive fumigation box, 1 h each time, twice a day for 14 consecutive days.		successful modeling									(1)Sample size calculation. (2)Random sequence generation.(3) Declaration of potential conflicts of interest and research funding.(4)State the reasons for excluding animals from the analysis.
		17	Yan Jin,Baosen Pang.et.al.	Journal of Cardiopulmonary Vascular Disease	2004.8	Establishment of an experimental rat model of chronic obstructive pulmonary disease	6-8 weeks of age,8/16	half male and half female,，230-280g							1.77±0.22		81.57+2.36	0.33+0.04	The bronchial mucosal epithelium of rats fell off, and a large number of monocytes and lymphocytes infiltrated in and around the wall. The alveolar structure was disordered, the alveolar wall was thinned or broken, the alveolar elasticity was weakened, the alveolar cavity was enlarged, and part of the alveolar cavity was fused into a pulmonary bulla.	Four cigarettes were given to the smoker every day for 2 weeks [ on the first day and the eighth day, no exposure was given, but bacterial endotoxin was injected into the trachea, the cigarette exposure was stopped, and the feeding was continued. On the 15 th day and the 23 rd day, LPS was injected into the weather tube, and the rats were sacrificed on the 91 st day.		successful modeling									(1)Sample size calculation.(2)Random sequence generation.
		18	Jing Jin,Huan Ma.et.al.	Journal of Xinjiang Medical University	2018.5	Effect of Yiqi Gubiao Pill on aquaporin mRNA expression in COPD model rats	8weeks of age, 20/60	male，（200±50）g				1.23±0.29	1.62±0.31						The structure of bronchus and alveolar tissue in rats was disordered, and some structures disappeared. A large number of inflammatory cells infiltrated in the bronchial mucosa. The bronchus contracted, the lumen narrowed, the airway epithelium was not arranged neatly, and even broken.	The rats were placed in a self-made animal fumigation box with a smoke concentration of 450-500 bpm for 30 min each time, with an interval of 3 h each time, and the smoke box was replaced every 12 hours. LPS 0.2 mg / kg body weight was instilled into the trachea of rats for 12 weeks.		successful modeling									(1)Sample size calculation.(2)Random sequence generation.
		19	Xiaochen Li,Yan Yin.et.al.	Journal of Armed Police Medical College	2011.6	Effect of Modified Yuebi Jia Banxia Decoction on Serum IL-8 and TNF-α in COPD Model Rats	6-8 weeks of age,10/40	male，（210±10)g											Bronchial mucosal epithelial cells of rats were obviously degenerated, necrotic and exfoliated, goblet cell hyperplasia, a large number of inflammatory cell infiltration, irregular thickening of smooth muscle, inflammatory exudation in alveolar cavity, alveolar structure disorder, partial alveolar septum rupture, alveolar fusion to form pulmonary bullae.	The rats were placed in a self-made organic glass smoking box, and a vent with a diameter of 1 cm was opened above it. On the 2nd to 30th days ( except the 14th day ), the rats were smoked twice a day, 16 cigarettes each time, and the smoking period was 4 weeks. On the 1st and 14th days of smoking, 200 buckets of human LPS saline solution ( 1 mg / ml ) were dripped.		successful modeling		206±33	885±85						(1)Sample size calculation. (2)Random sequence generation.(3) Declaration of potential conflicts of interest and research funding.(4)State the reasons for excluding animals from the analysis.
		20	Yuhang Li,Ying Huang.et.al.	Journal of Beijing University of Chinese Medicine	2008.12	Effect of heat-clearing and detoxifying drugs combined with platycodon grandiflorum on pathological morphology of COPD rat model	8-10 weeks of age,8/56	male，(230士20)g		0.23±0.03	719.85±125.56								The volume increased, the color was pale, the elasticity was weakened, the appearance was rough, and some rats had blood stasis on the surface of the lung. In the group, the alveolar structure was destroyed, local alveolar vegetation was sunken, the alveolar septum was significantly widened, or even fused, and there was a large number of inflammatory cell infiltration in the alveolar wall and int…	On days 1 and 14, the rats were anesthetized with 1 % pentobarbital sodium ( 40 ms / kg ) by intraperitoneal injection. The rats were fixed on the fixed plate in the supine position, and the glottis was exposed. The 18 th venous trocar was quickly inserted into the trachea. The needle core was pulled out, and 1 mL syringe was injected into the normal saline LPS200 Na ( 1 ∥ £ ), and then the rat f…	The rats gradually developed a loss of lustre and yellowing of the fur, and a lethargic appearance.	successful modeling									(1)Sample size calculation.(2)Random sequence generation.
		21	Yuzhi Li,Jihong Zhang.et.al.	Shandong Medicine	2008.6	Effects of early atomization inhalation of low molecular weight heparin on airway inflammation and arterial blood gas indexes in COPD rats	12weeks of age,10/30	male，(220±20)g											Bronchial mucosal ciliated columnar epithelial cells partially fell off, cilia adhesion, lodging, degeneration and necrosis, goblet cell hyperplasia ; submucosa and muscular layer of a large number of inflammatory cell infiltration ; part of the bronchial smooth muscle was significantly thickened ; the lumen is filled with a large number of neutrophils, alveolar macrophages and mucus secretions ;…	Lipopolysaccharide l / kg was injected into the tube on the 1 st and 20 th day. On the 2 nd-19 th, 21 ~ 40 th day, the rats were placed in an 80 cm × 60 cm × 58 cm plexiglass box for passive smoking, twice a day ( interval 4 h ), each time for 1 h ( 10 cigarettes ).	The rat's fur loses its lustre, it is lethargic, its mobility decreases, and there is no obvious change in its body mass.	successful modeling									(1)Sample size calculation.(2)Random sequence generation.
		22	Yun Li,Shuo Li.et.al.	Chinese Journal of Pathophysiology	2016.5	Effect of IV-acetylcysteine combined with azithromycin on oxidative stress in rats with chronic obstructive pulmonary disease	6-8weeks of age,，12/60	male，(200±20)g		81．27±9．17	95．98±12．32mm-2				13.2±1.04		70.34±3.44	0.058±0.02	In the group, the alveolar structure was disordered, the alveolar wall became thinner or broken, the alveolar elasticity was weakened, the alveolar cavity was enlarged, and part of the alveolar cavity was fused into pulmonary bullae. At the same time accompanied by bronchial wall and the surrounding part of mononuclear cells and lymphocytes infiltration.	Rats were placed in an organic glass cabin to smoke cigarettes, twice a day, 1.5-2 h each time ( interval of more than 6 h ). Twenty cigarettes were placed in each cigarette lighter, and every five cigarettes were lit in turn and burned fully. Continuous passive smoking was performed on days 2-13 and 15-30, and LPS was dripped into the tube on days 1 and 14.		successful modeling		124.84±4.47	246.76±9.54		191.7±14.6	100.15±15.33	40.34±8.41	47.10±6.69	(1)Sample size calculation. (2)Random sequence generation.(3) Declaration of potential conflicts of interest and research funding.(4)State the reasons for excluding animals from the analysis.
		23	Yanhui Gu,Dandan Fu.et.al.	Journal of Zunyi Medical College	2016.6	The changes and significance of CCL20 and its receptor CCR6 in airway and peripheral blood of COPD patients.	8 weeks of age,20/30	male 200±20g											The alveolar structure was disordered, the alveolar wall became thinner or broken, the alveolar cavity was enlarged and partially fused, the bronchial mucosal epithelium was exfoliated, and a large number of monocytes and lymphocytes were infiltrated around the wall.	Passive smoking was given in a self-made smoking box, once in the morning and once in the afternoon, 12 cigarettes each time, about 30 min, twice at least 2 h interval to breathe normal air, a total of four weeks.	Loss of hair, emaciation, lethargy, reduced activity and slowness of movement	successful modeling									(1)Sample size calculation. (2)Random sequence generation.
		24	Chunfang Zeng,Yamei Wu.et.al	Chongqing Medicine	2005.11	Expression of E-selectin in bronchopulmonary tissue of rats with chronic obstructive pulmonary disease	10weeks of age, 10/20	male 160±20g									70.68±4.64		The pathological manifestations of bronchial lung tissue in the model group were basically consistent with the characteristics of human chronic bronchitis and obstructive emphysema.	The rats were placed in a 72 L closed glass box every morning and afternoon ! Rats were exposed to passive smoking for 30 min, 32 days.		successful modeling									(1)Sample size calculation. (2)Random sequence generation.
		25	Waiwai Gao,Xizheng Xia.et.al.	China Modern Medicine Journal	2011.1	The expression of HO-1 and γ-GCS in lung tissue of COPD rats and the therapeutic effect of allicin.	10weeks of age,20/30	male 230±20g									55.8±3.8		The pathological changes of emphysema appeared in the lung tissue of the rats in the model group. The alveoli expanded, the alveolar wall became thinner, and gradually broke and fused into pulmonary bullae, and the number of alveoli decreased significantly. Airway mucosal cilia appeared adhesion, degeneration and necrosis, and even shedding. Bronchial epithelial goblet cell hyperplasia and hypert…	Smoke 2 times / d, lh / time, a total of 5 weeks.		successful modeling									(1)Sample size calculation. (2)Random sequence generation.(3) Declaration of potential conflicts of interest and research funding.(4)State the reasons for excluding animals from the analysis.
		26	Chunfang Zeng,Yamei Wu.et.al	Journal of Luzhou Medical College	2004.4	The role of ICAM-1 in airway inflammation in rats with chronic obstructive pulmonary disease	10weeks of age, 10/20	male 160±20g											Under the light microscope, the bronchial ciliated columnar epithelial cells were partially exfoliated, the goblet cells proliferated, the bronchial submucosa muscle layer proliferated and thickened, and a large number of inflammatory cells infiltrated in the mucosa, submucosa and muscle layer. There were more inflammatory cell infiltration around the bronchiole wall, thinning, swelling, rupture …	On days 1 and 15, LPS was injected into the trachea, and on days 2-15 and 16-32, the rats were exposed to cigarette smoke twice a day : the rats were placed in a 72 L closed glass box in the morning and afternoon respectively, and the rats were exposed to passive smoking for 30 minutes for 32 days.		successful modeling					4.10±0.16				(1)Sample size calculation. (2)Random sequence generation.(3)State the reasons for excluding animals from the analysis.
		27	Tao Chen,Yamei Wu.et.al.	Journal of Chongqing Medical University	2004.11	The expression of MMP-13 and TIMP-1 and their role in the remodeling of lung structure in COPD rats.	10weeks of age, 10/20	male 160±20g									70.68±4.64		The bronchial mucosa of rats was thickened and exfoliated, the arrangement of basal cells was disordered, the epithelial layer and smooth muscle layer were thickened, the alveolar structure was disordered, the alveolar duct, alveolar sac and alveoli were enlarged, the alveolar wall was broken, and some alveoli were fused into pulmonary bullae, showing lobular central emphysema formation, pulmonar…	The rats were placed in a 30cm×40cm×60cm (72L) closed glass poison dyeing box at 6h intervals, injected with 5% smoke to make the rats smoke passively, and then removed after 30min, and fed normally for the rest of the time, for a total of 32 days.		successful modeling									(1)Sample size calculation. (2)Random sequence generation.(3) Declaration of potential conflicts of interest and research funding.(4)State the reasons for excluding animals from the analysis.
		28	Jianchao Du,Cuiling Feng.et.al.	Journal of Beijing University of Chinese Medicine	2016.12	Effect of Qingjin Huatan Decoction on the expression of Foxp3 and RORγt in lung tissue of rats with acute exacerbation of chronic obstructive pulmonary disease	6-8weeks of age, 20/30	male 250±20g											Cilia adhesion, shorter, missing obvious, epithelial cell degeneration, and there is obvious necrosis, goblet cell metaplasia, submucosal gland hyperplasia, hypertrophy. Lymphocyte plasma cells gathered and infiltrated in the bronchial wall and around the bronchus. The alveolar septum was obviously thinned and broken, and the capillaries were reduced. The adjacent alveoli were widely fused and fo…	The rats were placed in a homemade fumigation box for fumigation, 10 rats at a time with 8 cigarettes, 30Min/d for 30 days.	Rats are slow to react, emaciated, with a lack of glossy fur, a small amount of white or yellow secretion from the mouth and nose, shortness of breath after smoking, obvious chest rise and fall, and phlegm sounds are heard.	successful modeling									(1)Sample size calculation. (2)Random sequence generation.
		29	Zhaozhong Cheng, Shengwei Xu.et.al.	Journal of Qingdao University Medical College	2004.6	Protective effect of ambroxol on lung in rat model of chronic obstructive pulmonary disease	12weeks of age, 24/32	male 240±20g											Rats had characteristic pathological changes of chronic bronchitis obstructive emphysema.	Rats were placed in a plexiglass fumigation chamber and injected with cigarette smoke, 10 cigarettes at a time for two hours, twice a day for 40 days.	Loss of hair lustre, lethargy and reduced mobility in rats	successful modeling									(1)Sample size calculation. (2)Random sequence generation.(3) Declaration of potential conflicts of interest and research funding.(4)State the reasons for excluding animals from the analysis.
		30	Fei Du,Gang He.et.al.	Hebei Traditional Chinese Medicine	2017.7	Effect of breviscapine on airway remodeling in rats with chronic obstructive pulmonary disease	32/48	male											Alveolar inflammation, a large number of collagen fibers and alveolar structure disorder were found in the lung tissue.	0.2 mL of lipopolysaccharide solution was injected into the trachea on the 1st and 15th d. Passive smoking was carried out twice in a homemade fume box for 30 min x 12 cigarettes on each occasion from the 2nd to the 28th d (except for the 15th d), with a 2-h interval for breathing normal air.	The rats were seen to have less shiny fur, a significant increase in water intake, a decrease in the frequency of coughing, and some were seen to be unresponsive and slow to move, and rales could be heard.	successful modeling									(1)Sample size calculation. (2)Random sequence generation.
		31	Xia Chen,Dexiang Xu.et.al.	Experimental research	2011.12	Experimental Study of Low Molecular Weight Heparin on Airway Inflammation and Remodeling in Rat Model of Chronic Obstructive Pulmonary Disease	12weeks of age,20/30	male 200±20g											COPD model group showed characteristic pathological changes of chronic bronchitis and emphysema.	Lipopolysaccharide (LPS) was injected 200ug into the tubes on days 1 and 14, respectively, and the rats were put (80cm×60cm×50cm) size plexiglass fuming box for passive smoking from day 2 to 40 (except for the 14th d), and were smoked twice a day with 10 cigarettes each time for 1h, with 4h interval between the two fumigations.	Rats with loss of lustre and yellowish fur, lethargy and reduced mobility.	successful modeling									(1)Sample size calculation. (2)Random sequence generation.(3) Declaration of potential conflicts of interest and research funding.(4)State the reasons for excluding animals from the analysis.
		32	Miaoran Gao,Lizhi Shang.et.al.	Modern Distance Education in Chinese Medicine	2016.7	Effect of Erchen Decoction on Lung Function and Pathological Changes in Rats with Chronic Bronchitis	7-8weeks of age, 50/60	male 250±20g											There were exudative liquid, cellulose, white blood cells, etc.in the lumen of trachea and bronchus. The epithelium of trachea and bronchiole wall was degenerated, necrotic and exfoliated in many places. Submucosal mucus gland hyperplasia was obvious, glandular cavity expansion and distortion were filled with a large amount of mucus, and there were a large number of inflammatory cells in the mucu…	From the 2nd to 13th 15-28th day of the experiment, the rats were placed in a smoke box and smoked with cigarette smoke for 40 min/times, 2 times/d (8 cigarettes each time), and rested for 1 d per week.	Weight loss in rats.	successful modeling									(1)Sample size calculation. (2)Random sequence generation.
		33	Fusheng Gao,Fei Long	Chinese Journal of Respiratory and Critical Care	2008.5	Effects of repeated inhalation of Aspergillus fumigatus spores on airway inflammation and remodeling in rats with chronic obstructive pulmonary disease	8weeks of age, 40/50	male 210±10g											Rat bronchiole stenosis deformation, cilia adhesion, lodging, some obvious shedding, mucosal degeneration and necrosis, goblet cell hyperplasia ; there were a large number of inflammatory cell infiltration in the submucosa and around the bronchioles. Airway smooth muscle thickening : pulmonary artery smooth muscle thickening ; the alveolar wall became thinner, the alveolar cavity expanded, and so…	Lipopolysaccharide (LPS, Sigma) was injected 200 g each (dissolved in 100 IxL PBS) into the trachea of rats on the 1st and 14th d of the modelling, and the rats were placed in a homemade airtight glass box (80 cm×60 cm x50 cm) with a volume of 240 L in the mornings of every day on the 2nd-13th and 15th-28th ds. The rats were then smoked with cigarettes for 0.5h.		successful modeling						61.30±6.15	22.65±4.12	16.02±5.12	(1)Sample size calculation. (2)Random sequence generation.
		34	Chun Chen,Hongjing Yu.et.al.	Bright Chinese Medicine	2018.4	Effect of Feixinning Granule on Lung Tissue of Rats with Acute Exacerbation of Chronic Obstructive Pulmonary Disease	7-8weeks of age,40/50	male, 159.83±4.80g											Bronchial ciliated columnar epithelial cells shedding, necrosis, mucus glands and goblet cells hyperplasia, squamous metaplasia ; bronchial wall thickening, airway stenosis, trachea, bronchial mucosa, submucosa showed a large number of lymphocytes, macrophage cells and neutrophil infiltration ; alveolar structure disorder, alveolar wall thinning or fracture, alveolar cavity expansion, part of the…	Passive smoking method: smoke stimulation device: connect the cigarette to the inlet end of the ventilator and the outlet end of the ventilator to the smoke stimulation chamber, light the cigarette, turn on the ventilator (30 times/min, tidal volume of 200 ml, burn out a cigarette for about 90 s), and direct the smoke into the smoke stimulation chamber.		successful modeling									(1)Sample size calculation. (2)Random sequence generation.(3) Declaration of potential conflicts of interest and research funding.(4)State the reasons for excluding animals from the analysis.
		35	Liang Zeng,Jingya Chen.et.al.	Journal of Nanjing University of Chinese Medicine	2015.7	The effect of Compound Xiebai Capsule on the expression of MMP-9 and TlMP-1 in COPD model rats.	7-8weeks of age,40/60只	male 200±20g											Bronchial ciliated columnar epithelial cells shedding, necrosis, mucus glands and goblet cells hyperplasia, squamous metaplasia ; bronchial wall thickening, airway stenosis, trachea, bronchial mucosa, submucosa showed a large number of lymphocytes, macrophage cells and neutrophil infiltration ; alveolar structure disorder, alveolar wall thinning or fracture, alveolar cavity expansion, part of the…	On days 2 to 28 (except day 14), rats were grouped into homemade closed moulding boxes and were given cigarette smoke for 30 min each morning, 4 cigarettes each time.		successful modeling									(1)Sample size calculation. (2)Random sequence generation.
		36	Limei Bu,Fen Liu.et.al.	Journal of Gerontology	2010.11	Effect of diammonium glycyrrhizinate on NF-λB in lung tissue of COPD rats	7-8weeks of age,20/30只	male 200±20g											The epithelial cells of tracheal and bronchial mucosa in rats were irregularly arranged and lodging, with varying degrees of shedding, goblet cells increased significantly, and a large number of inflammatory cells infiltrated around the tracheal wall at all levels. Lymphocytes and macrophages were mainly seen, and a small amount of neutrophils were seen. The bronchial wall was thickened, the smoo…	The rats were placed in a homemade 70 cm×60 cm×50 cm Plexiglas box for passive smoking, 4 cigarettes/trip, 30 min/trip, 1 time/d. Saline (0.05 mg/kg) was injected intraperitoneally once a day (1 time/d) starting on the 16th day of the modelling period and continuing for 30 d. The rats were then placed in a homemade 70 cm×60 cm×50 cm Plexiglas box for passive smoking.		successful modeling									(1)Sample size calculation. (2)Random sequence generation.(3) Declaration of potential conflicts of interest and research funding.(4)State the reasons for excluding animals from the analysis.
		37	Wei Chen,Nianzhi Zhang.et.al.	Journal of Clinical Lung	2007.5	The intervention effect of Guqi Yifei Decoction on the disorder of cytokine network in COPD rat model	3-month-old, 40/50	male 260±20g												Daily inhalation of fresh cigarette smoke for 30 min (15 cigarettes/day) in a homemade plexiglass dye box (80 cm × 60 cm × 50 cm, with a 1.2-cm-diameter ventilation hole above) every morning on days 2-13 and 15-28.	All rats showed symptoms of "deficiency of both lungs and kidneys with stasis", such as coughing, shortness of breath, squinting, reduced activity, arching of the back, curling up, firm fur, weak and thin body, and purple and dark tongue.	successful modeling			29.41±11.24	19.46±9.36					(1)Sample size calculation. (2)Random sequence generation.
		38	Dongmei Wang,Huilin Jia.et.al.	Journal of Jilin University	2019.11	The rats were anaesthetized and then tracheally intubated on the 1st and 14th days of the modeling period, and LPS 0.2 ml was dripped into the trachea of the rats after successful insertion of the trachea, and the rest of the groups on the 2nd 13th and 15th-28th days of the modeling period, the rats were continuously inhaled the fresh cigarette smoke for 60 min per day in the homemade cardboard c…	6-8weeks of age, 50/60	male 200±20g											A small amount of granular brown sediment was seen on the surface of the lungs, with collapsed parenchyma, necrotic shedding of lung epithelial cells in and around the bronchi, and marked infiltration of inflammatory cells in the interstitial lungs. Connective tissue hyperplasia of the bronchial wall, smooth muscle cell vacuolation, and alveolar emphysema formed by fracture of the alveolar wall.	The rats were anaesthetised on day 1 and day 14 of the modelling period and were tracheally intubated, and after successful insertion of the trachea, LPS 0.2 ml was dripped into the trachea of the rats, and fresh cigarette smoke was continuously inhaled for 60 min on days 2-13 and 15-28, and the modelling period ended at 28d. 20 cigarettes/d, lh/day, modelling ended at 28d.		successful modeling									(1)Sample size calculation. (2)Random sequence generation.
		39	HuiZhao,Yinxin Wan.	International Journal of Respiration	2009.5	Study on the preventive effect of baicalin on a rat model of chronic obstructive pulmonary disease	8weeks of age, 20/25	male 190±20g											The two lungs of the rats were pale in color, in an expansive state, the volume increased, the lung surface was slightly uneven, and no bleeding and exudation were observed. The cilia in a few areas of bronchial mucosal epithelium in human rats were lodging and lost. Some epithelial hyperplasia sensitive wall increased ; lymphocyte and macrophage infiltration can be seen in the lumen ; the smooth…		Rats gradually develop lethargy and their fur loses its lustre.	successful modeling			58.75±1.40						(1)Sample size calculation. (2)Random sequence generation.
		40	Huiting Fu,Danbo Dou.et.al.	Chinese medicine emergency	2014.3	To study the effect of Zeqi Huatan Decoction on airway mucus hypersecretion in COPD rats based on the theory of lung governing regulating waterway.	8weeks of age,42/48只	male 180±20g											The expression level of mucin in rat tracheal mucosa epithelium was significantly increased in the model group.	On days 2-28 (except day 14), the rats were placed in a homemade closed Plexiglas poison chamber, and 50 cigarettes were added to a fumigation cage containing 24 rats in two batches for 40 min. twice a day. The interval was 2 h.		successful modeling									(1)Sample size calculation. (2)Random sequence generation.(3) Declaration of potential conflicts of interest and research funding.(4)State the reasons for excluding animals from the analysis.
		41	Tao Chen,Yamei Wu.et.al.	Chinese Journal of Respiratory and Critical Care	2004.11	Collagenase / tissue inhibitor of metalloproteinase-1 immune activity and its role in lung structural changes in chronic obstructive pulmonary disease.	10weeks of age, 14/28	male 160±20g									70.68±4.64		The bronchial mucosa of rats was thickened and exfoliated, the arrangement of basal cells was disordered, the epithelial layer and smooth muscle layer were thickened, the alveolar structure was disordered, the alveolar duct, alveolar sac and alveoli were enlarged, the alveolar wall was broken, and some alveoli were fused into pulmonary bullae, forming lobular central emphysema, pulmonary intersti…	After anaesthesia by intraperitoneal injection of 7 ml of urethane was given on the 1st and 7th d, the larynx was exposed, the trachea was intubated with a venous puncture cannula needle instead of an endotracheal catheter, and LPS was injected into the airway, and for the rest of the day, the rats were placed in a closed glass dyeing box at intervals of 6 h and injected with a concentration of 5…		successful modeling									(1)Sample size calculation. (2)Random sequence generation.
		42	Xia Chen,Dan Liu.et.al.	chinese patent medicines	2020.2	Effect of Lifei Tablets on Chronic Obstructive Pulmonary Disease Model Rats	8weeks of age,90/105	male 180-200g												On days 2-13 and 15-60 of the experiment, the rats in the modelling group were placed in a homemade fumigation box and fumigated, 15 rats at a time, 10 cigarettes/times, 2 times/d, 30 min/time.	Animal body hair gradually withered, yellow, no luster, shortness of breath, wheezing, abdominal respiration aggravated, nose gradually cyanosis, more secretion, increased drinking, reduced activity, like arching back huddle, like to pile up to gather, the body mass is obviously reduced.	successful modeling					0.75±0.19	0.016±0.008	0.24±0.20	0.45±0.20	(1)Sample size calculation. (2)Random sequence generation.(3) Declaration of potential conflicts of interest and research funding.(4)State the reasons for excluding animals from the analysis.
		43	Ying Cai,Yiming Li.er.al.	Chinese Journal of Clinical Physicians	2016.11	Changes of airway elasticity and inflammatory factors in rat model of chronic obstructive pulmonary disease	8weeks of age, 30/40	male 200-240g											Lung tissue sections of rats showed bronchial cilia lodging and loss, obvious thickening of bronchiole wall, stenosis of lumen, hyperplasia of mucous glands, infiltration of a large number of neutrophils, lymphocytes and macrophages, degeneration and necrosis of epithelial cells, obvious enlargement of alveolar cavity, thinning and partial rupture of alveolar septum, and partial enlargement of al…	The rats were placed in a closed plexiglass box to smoke cigarettes for 0.5h each in the morning and afternoon of each day, 10 cigarettes each time, 20 cigarettes in total, with an interval of 4h, for a total of 32 days.		successful modeling									(1)Sample size calculation. (2)Random sequence generation.
		44	Cuiling Feng	Chinese Journal of Traditional Chinese Medicine Information	2009.8	Evaluation of Qi deficiency, blood stasis and phlegm obstruction syndrome in rat model of chronic obstructive pulmonary disease	12weeks of age, 60/90	half male and half female, 250±20g									81.23±5.33		The lung tissue of COPD model rats showed chronic bronchitis and alveolar emphysema changes about 20 days after modeling. Smooth muscle hyperplasia and fibrous hyperplasia occurred in the bronchiole wall affected by chronic inflammation to varying degrees, collagen fibers increased, and the airway wall thickened significantly.	LPS 200µg was given intratracheally on days 1, 8, 15 and 21, and 4 Daqianmen cigarettes were given daily for 30 min on days 2-7 and 9-14, respectively.	Gradually, the rat's fur loses its lustre, becomes yellowish, sweats a lot, becomes depressed, its activity decreases, it resists less and bites less, its claws and nails are purple and dull, and it loses weight.	successful modeling									(1)Sample size calculation. (2)Random sequence generation.(3) Declaration of potential conflicts of interest and research funding.
		45	Yanhui Gu,Dandan Fu.et.al.	Journal of Zunyi Medical College	2015.12	Changes and significance of CD80 and CD86 in bronchoalveolar lavage fluid of rats with chronic obstructive pulmonary disease	8weeks of age, 24/48	male 200±20g											Airway secretions gradually increased, chronic airway inflammation, airway obstruction, alveolar structure changes, etc., suggesting that the lesions gradually increased. Bronchial mucosal epithelium fell off, and a large number of monocytes and lymphocytes infiltrated in and around the bronchial wall. The alveolar wall became thinner and broken, and the alveolar cavity expanded and partially fus…	Rats were injected with 0.2 mL of LPs solution into the weather channels on days 1 and 15, and passive suction jingling was performed twice a day for 30 min on days 2 to 14 and 16 to 28 × 12 sticks	The rats suffered from hair loss, reduced activity, sneezing and deepening of breath, which gradually worsened with the increase of moulding time.	successful modeling									(1)Sample size calculation. (2)Random sequence generation.
		46	Shukai Deng,Lin Li.et.al.	Shaanxi Medical Journal	2008.5	The expression of EGR-1 and PDGF-BB in bronchial lung tissue of rats with chronic obstructive pulmonary disease and the effect of pulmicort intervention.	8weeks of age,20/40	half male and half female, 20 0±20g											All rats had partial shedding of tracheal and bronchial ciliated columnar epithelial cells, hypertrophy and hyperplasia of mucus glands, hyperplasia of goblet cells, infiltration of inflammatory cells in bronchial mucosa and submucosa, mainly lymphocytes and plasma cells, and significant hyperplasia and hypertrophy of smooth muscle. The alveolar wall became thinner, and the alveolar cavity expand…		The rats gradually developed lethargy and their fur lost its lustre.	successful modeling									(1)Sample size calculation. (2)Random sequence generation.
		47	Nian Ding,Chenghong Zheng.et.al.	Chinese Journal of Gerontology	2021.4	Establishment and evaluation of rat model of chronic obstructive pulmonary disease complicated with osteoporosis	3-month-old, 30/40	male 220±25g											Bronchial mucosa showed squamous metaplasia, epithelial cell necrosis, pulmonary interstitial and terminal bronchioles with a large number of inflammatory cell infiltration, alveolar structure damage, part of the fusion into pulmonary bullae.	Rats were placed in a homemade fume box and smoked with 20 cigarettes for 1 h twice/d for 12 w. LPS was injected into the trachea on the 7th, 14th and 21st days after the start of the modelling period. The rats were fixed on a fixation plate in the supine position, and the vocal folds were exposed, and a 16-gauge venous trocar with the needle inserted in the trachea with the needle inserted with …		successful modeling									(1)Sample size calculation. (2)Random sequence generation.
		48	Yuying Deng ,Yueqin Hao.et,al.	Journal of Clinical Lung	2018.3	Effects of montelukast on airway inflammation and remodeling in rats with chronic obstructive pulmonary disease and its mechanism	6-month-old, 30/40	male 200±20g											There were a variety of inflammatory cell infiltration around the bronchial wall of rats, mainly neutrophils. A large number of epithelial cells fell off, cilia fell off obviously, the airway wall was broken, the tracheal smooth muscle was thickened obviously, the collagen deposition in the airway wall was increased, the lumen was narrowed, the alveolar wall was thinned, and a large number of fus…	A combination of fumigation and intratracheal injection of lipopolysaccharide was used to establish a model of chronic obstructive pulmonary disease (COPD). Lipopolysaccharide (LPS) was injected into the trachea at 200 ug/200 ul on days 1 and 14, respectively, and General cigarettes were fumigated for 0.5 h and 20 sticks each time on days 2-13 and 15-28, respectively, in the morning of each day i…	Rats with reduced intake of food and water, withered and dry fur, lack of lustre, coughing, increased nasal and oral secretions, unresponsive and shortness of breath.	successful modeling					7.3±0.83		17.25±2.60	21.70±2.79	(1)Sample size calculation. (2)Random sequence generation.
		49	Ying Chen,Cuiling Feng.et.al.	Jilin Chinese Medicine	2016.1	Effect of Qingjin Huatan Decoction on expression of neutrophil elastase and mucin 5AC in lung tissue of COPD model rats	6-8 weeks of age, 30/40	male 250±20g											The cilia of rats were adhered, lodging and shedding obviously, the epithelial cells were proliferated and thickened, and there were obvious necrosis and shedding, goblet cell hyperplasia, submucosal gland hyperplasia and hypertrophy. Lymphocytes and plasma cells around the bronchial wall and bronchus were obviously infiltrated, and the smooth muscle bundles of the bronchial wall were broken and …	On days 2 to 13 and 15 to 30 of the experiment, 10 rats were smoked for 30 min/d with 8 cigarettes each time, but not on the day of airway drip.		successful modeling									(1)Sample size calculation. (2)Random sequence generation.(3) Declaration of potential conflicts of interest and research funding.(4)State the reasons for excluding animals from the analysis.
		50	Fengyuan Li,Shaohua Zhou.et.al.	Jiangxi Medical Journal	2017.6	Lipocalin on inflammatory factors, TIMP-1, in chronic obstructive pulmonary disease,TGF-β1 Effects of	6-8周龄 30/40	male 200±20g											The bronchial fibrous columnar epithelium is partially detached, the cilia are adherent and inverted, degenerated and necrotic. cilia, degeneration and necrosis, airway epithelial lamination, cupular epithelial cell hyperplasia.The lower layer of the mucous membrane and the muscular layer of the trachea showed a large number of lymphocytes, macrophages, neutrophils and a small number of plasma ce…	On the 1st and 28th day, 200 μl of endotoxin at 200 μg/200 μl was injected through the trachea, and at other times, the rats were placed in a Plexiglas chamber and smoked with a large front door filter cigarette twice a day. (filter removed) twice a day for 0.5 h each time for 10 weeks.		successful modeling									(1)Sample size calculation. (2)Random sequence generation.
		51	Limei Geng,Zhiqiang Chen.et.al.	Drug evaluation and research	2017.4	Study on the improvement effect and mechanism of Runfei Zhisou Pill on cell apoptosis in rats with chronic obstructive pulmonary disease	8 weeks of age, 24/32只	male 240-260g											The cilia of tracheal mucosa became shorter and irregularly arranged, and inflammatory cell infiltration dominated by lymphocytes could be seen in the lumen. There were mucus plug formation and inflammatory cell infiltration in the airway, and there were alveolar enlargement, thinning and rupture of the alveolar wall in the surrounding lung tissue. Tube wall thickening, edema.	On the 2nd to 13th and 15th to 30th days of the modelling period, the rats were placed into the smoke box, and 15 cigarettes were smoked twice a day, each time for 20 min, with an interval of 4 h. The actual volume of smoke in the smoke box was 160 L, and each cigarette produced about 500 mL of smoke. The actual volume of smoke in the fume box was 160 L, and each cigarette produced about 500 mL o…		successful modeling									(1)Sample size calculation. (2)Random sequence generation.(3) Declaration of potential conflicts of interest and research funding.(4)State the reasons for excluding animals from the analysis.
		52	Jing Chen,Yu Cheng.et.al.	China Medical Herald	2017.3	Effects of Siwu Decoction and blood-activating and blood-nourishing drugs on airway remodeling and mucosal immunity in chronic obstructive pulmonary disease	8 weeks of age, 40/50	male 180±20g											There were inflammatory cell infiltration around the bronchioles, interstitial lung tissue and bronchiole wall in the lungs. The airway structure was disordered, the bronchial mucosal folds decreased or even fell off, the lumen was narrowed, and a large number of fibrous tissue hyperplasia and thickening of the airway wall were seen in the airway wall. Alveolar cavity obviously expanded, part of …	On the 1st and 14 th day, the rats in the model group and the drug intervention group were injected with human lipopolysaccharide ( 200ug / time, 2 times in total ). On the 2 nd to 28 th day of the experiment ( except the 14 th day ), the above rats were placed in a self-made organic glass box and smoked with 5 % ( V / V ) Honghe brand cigarettes for 30 min / d.	In rats, mental activity is slowed down, respiratory rate is increased, nodding movement is increased, lips and mouth are purplish and irritable, and in severe cases, respiratory rate is slowed down, rhythm is irregular, and they like to lie down and move little.	successful modeling									(1)Sample size calculation. (2)Random sequence generation.
		53	Chunfang Zeng,Yamei Wu.et.al.	Journal of Chongqing Medical University	2004.6	The role of cell adhesion molecules in airway inflammation in rats with chronic obstructive pulmonary disease	10 weeks of age,10/20	male 160±20g									70.68±4.64		Bronchial ciliated columnar epithelial cells were partially exfoliated, goblet cells proliferated, bronchial submucosa muscle layer proliferated and thickened, and a large number of inflammatory cells infiltrated in mucosa, submucosa and muscle layer. There were many inflammatory cell infiltration around the bronchiole wall, and the alveolar wall became thinner, swollen, ruptured or formed bullae…	LPS was injected into the 1st and 15th weather tubes respectively. On the 2nd to 14th days and 16th to 32nd days, the rats were smoked twice a day. In the morning and afternoon of each day, the rats were placed in a 72L closed glass box, and the cigarette was inserted into a 50ml injection needle. The smoke was slowly sucked into the empty needle, and then the smoke was pushed into the glass box.…		successful modeling									(1)Sample size calculation. (2)Random sequence generation.(3) Declaration of potential conflicts of interest and research funding.(4)State the reasons for excluding animals from the analysis.
		54	Qicui Ding,Wei Wang.et.al.	Shandong University Journal	2012.6	Effects of simvastatin on apoptosis-related factors in lung tissue of COPD rats	8 weeks of age, 20/30	male 228.6±7.4											Pathological changes of emphysema, tracheal and bronchial mucosal epithelial cilia lodging, cilia adhesion, part of the airway epithelial cells fall off, submucosa and muscular layer can be seen a large number of inflammatory cell infiltration, airway peripheral blood vessels can be seen a large number of inflammatory cell infiltration, capillary dilatation and congestion, pulmonary acinar struct…	On the 1st and 14 th day, the rats were anesthetized by intraperitoneal injection of 10 % chloral hydrate ( 300 mg / kg ), and LPS 200 g / 200 ILL was injected into the trachea of the rats through tracheal intubation. After that, the rats were rotated upright for 10 ~ 20 s, so that LPS was evenly distributed in the lungs. On days 2-13 and 15-28, the rats were placed in a self-made organic glass c…		successful modeling									(1)Sample size calculation. (2)Random sequence generation.
		55	Youjing Cheng,Yunyun Zhang.et.al.	Chinese Journal of Modern Medicine	2022.5	Effects of probiotics on intestinal flora and inflammatory response in rats with chronic obstructive pulmonary disease	80 ± 3 days of age, 20/30	male 200-250g											The wall and basal layer of bronchioles in rats were thickened, the lumen was narrowed, deformed or even occluded, and there were a large number of inflammatory cell infiltration around them. The epithelial cells proliferated in disorder, the alveolar wall became thinner and some of the alveoli ruptured.	On days 1 and 14, rats were intratracheally injected with 200 μL LPS solution. On days 2-13 and 15-30, rats were placed in a fumigation chamber and exposed to cigarette smoke ( smoke concentration was about 18 %, exposure time was 20 min / time, 2 times / d, interval 4 h ).	Loss of appetite, reduced food intake, shortness of breath, frequent coughing, yellowish and disorderly hair, and slow response.	successful modeling		143.83±5.12	554.54±6.41						(1)Sample size calculation. (2)Random sequence generation.(3)State the reasons for excluding animals from the analysis.
		56	Dongwei Guo,Pengfei Zhang.et.al.	Chinese Family Medicine	2023.1	The mechanism of ginkgo biloba extract in the prevention and treatment of chronic obstructive pulmonary disease : regulation of alveolar macrophage autophagy based on PI3K / Akt / mTOR signaling pathway	7 weeks of age, 75/90	male 200±20g											The alveolar structure of rats was disordered, the alveolar wall was thinned and broken, the alveolar cavity was enlarged, the number of alveolar septum was significantly reduced, more pulmonary bullae appeared, and emphysema was obvious.	On days 1 and 14, the rats were anesthetized by intraperitoneal injection of 10 % chloral hydrate ( 3 ml / kg ). The rats were fixed and the throat was exposed. LPS 100 μl / 100 g ( 1 mg / ml ) was injected into the trachea of the rats. After that, the rats were rotated upright for 10-20 s to make LPS evenly distributed in the lungs. On days 2-13 and 15-28 of the experiment, the rats were exposed…	Reduced food intake, curling up and little movement, yellowish hair that falls out easily, and sputum sound in the airway	successful modeling	243.26±13.93	222.49±8.12							(1)Sample size calculation.(2)Random sequence generation.
		57	Li Qian,Xuejun Liu.et.al.	Journal of Shanxi Medical University	2008.11	The expression of TNF-αmRNA and TGF-β1mRNA in the airway of rats with chronic obstructive pulmonary disease and the intervention of prostaglandin E1.	8 weeks of age, 10/30	雌雄不限，200-250 g							5.57± 0.32			4.29±0.40	There were many inflammatory cells infiltration around the wall of bronchioles. Inflammatory cells could be seen in the alveoli. The alveoli wall became thinner, the alveolar septum widened or broken, and pulmonary bullae were formed.	Lipopolysaccharide, 200 μg, was dropped into the airways on days 1,15, and cigarette smoke was smoked for 1 h in a closed fumigation chamber on days 2-14 and 16-28.		successful modeling					2.117± 1.16×106/ L)	7.665± 2.174×106	2.417± 0.687×106		(1)Sample size calculation.(2)Random sequence generation.
		58	Fanghai Shi,Zhongren Chen.et.al.	Drug evaluation studies	2020.1	Effects of polydatin on PI3K / AKT / mTOR pathway and airway inflammation in rats with chronic obstructive pulmonary disease	8 weeks of age, 20/120		2.92±0.30				0.82±0.11	1.07±0.14					Rat alveolar edema, interstitial inflammatory cell infiltration	Rats were anaesthetised with 0.45% sodium pentobarbital (50 mg/kg) on day 1, and then given lipopolysaccharide (LPS, 200 mg, 200 μL) by tracheal injection. On day 2, rats were placed in a smoke chamber, and the smoke was inhaled continuously for 30 min/d for 14 d. After anaesthesia again, the LPS was given by tracheal tube on day 15, and then on day 16, the smoke was continued to be inhaled for 1…		successful modeling	32.14±4.35umol/L		44.36±5.82umol/L						(1)Sample size calculation. (2)Random sequence generation.(3) Declaration of potential conflicts of interest and research funding.(4)State the reasons for excluding animals from the analysis.
		59	Yiping Song,Dejian Cui.et.al.	Academic Journal of Chinese PLA Medical School	2001.1	Establishment of rat model of chronic obstructive pulmonary disease and the effect of drug intervention	10 weeks of age, 12/48	male，270±20					29.63± 3.09	4.72± 0.42（0.3）					The two lungs of the rats were in a state of expansion, the volume increased, the surface of the lung was slightly uneven, small vesicle-like protrusions were seen, no bleeding and exudate were seen, the tracheal mucosal epithelium was partially exfoliated, goblet cells and glands were hyperplastic and hypertrophic, and the wall of the tube had inflammatory cell infiltration dominated by lymphocy…	On days 1 and 14, 200 μg/200 μl of LPS (Sigma) was injected into the tubes, and on days 2 to 28, 5% Daizen brand cigarettes were smoked in a closed box with a volume of 72 L for 0.5 h/day in the morning.	Rats showed lethargy, loss of hair lustre and a tendency to lose weight gain.	successful modeling					3.6± 0.76	72.50± 6.92%	22.0± 6.09%	5.4± 2.32%	(1)Sample size calculation.(2)Random sequence generation.
		60	Ruichao Niu,Bailing Luo.et.al	Chinese Journal of Tuberculosis and Respiratory Diseases	2007.11	Effect of transforming growth factor-pl on the expression of secretory leukocyte protease inhibitor in bronchial lung tissue of rats with chronic obstructive pulmonary disease.	12 weeks of age,12/36	male，(200±20)g					23±5	3.3±1.4（0.3）			62±9		Bronchial epithelial cell degeneration and necrosis, a large number of inflammatory cell infiltration, lung scar formation, tracheal and vascular wall thickening, lumen stenosis and occlusion.	Rats were anaesthetised and injected with lipopolysaccharide 2mg/ml on days 1 and 30 of the experiment, and then the wounds were sutured. They were passively smoked in a 72L homemade plexiglass box every morning from day 2 to day 29 and from day 31 to day 59, respectively, with 3 cigarettes once a day for 0.5h.		successful modeling									(1)Sample size calculation. (2)Random sequence generation.(3) Declaration of potential conflicts of interest and research funding.(4)State the reasons for excluding animals from the analysis.
		61	Yaxian Shi,Shibo Wei.et.al.	Chinese Journal of Hospital Pharmacy	2019.4	The inhibitory effect of rosuvastatin on airway inflammation in rats with chronic obstructive pulmonary disease and its effect on TLR4 / NF-κB signaling pathway.	8 weeks of age, 20/60	male，（200±20）ｇ	2.12±0.32				18.12±0.72	0.59±0.33					The lung volume of the rats increased, showing gray-white changes and decreased elasticity. Multiple bullae of different sizes appeared on the surface of the lung. The alveolar wall was significantly thinner than that of the normal group, and the alveoli were ruptured and fused. The formation of pulmonary bullae, the deformation of the elastic fiber network around the blood vessels, and the infil…	Rats were anaesthetised and injected with lipopolysaccharide 2mg/ml on days 1 and 30 of the experiment, and then the wounds were sutured. They were passively smoked in a 72L homemade plexiglass box every morning from day 2 to day 29 and from day 31 to day 59, respectively, with 3 cigarettes once a day for 0.5h.		successful modeling	90.23±7.12	683.19±58.29	248.48±10.85						(1)Sample size calculation.(2)Random sequence generation.
		62	Jie Sun,Liwen Wu.et.al.	Chinese Journal of Information on Traditional Chinese Medicine	2007.12	Effect of Yishen Tongfei Decoction on the expression of MMP-9 and TIMP-1 in lung tissue of rats with experimental chronic obstructive pulmonary disease	12/36，10 weeks of age	male，(250±20)g											Bronchial ciliated columnar epithelial cells were partially exfoliated, goblet cells proliferated, bronchial submucosal muscle layer proliferated and thickened, and a large number of inflammatory cells infiltrated in the mucosa, submucosa and muscle layer. There were more inflammatory cell infiltration around the bronchiole wall, alveolar wall thinning, swelling, rupture or formation of bullae, a…	LPS (200 µg/200 µL) was injected into the tubes on days 1 and 14, respectively; cigarette smoke was administered on days 2-30 (except day 14); rats were placed in a 72 L airtight glass box in the morning and afternoon of each day, and cigarettes were inserted into a 50 mL syringe needle, which was then ignited and inserted into the glass box through the ventilation holes in the glass box lid, and…		successful modeling					9.72±0.69	4.16±0.73%		3.75±0.69%	(1)Sample size calculation.(2)Random sequence generation.
		63	Xiaolian Song,Changhui Wang.et.al.	Academic Journal of Naval Medical University	2010.3	Comparison of lipopolysaccharide combined with smoking method and simple smoking method in establishing rat model of chronic obstructive pulmonary disease	8 weeks of age，8/24	Male and female unlimited，200-220 g		52.34±3.12	3.13± 0.27								Bronchial mucosal epithelium fell off, glands proliferated, and inflammatory cell infiltration dominated by lymphocytes and plasma cells was found in the bronchial wall. Bronchial spasm, proliferation of surrounding smooth muscle cells, irregular enlargement of alveolar space, infiltration of inflammatory cells and pulmonary bullae were observed. Thickening of the wall of small blood vessels.	1, Lipopolysaccharide injection for 14 days and fumigation was given for the rest of the time for a total of 30 days	Intermittent coughing, shortness of breath, depression, arched back, curling up, loose skin, lack of luster and severe shedding of fur, and emaciation gradually appeared around the first and second weeks of modelling.	successful modeling									(1)Sample size calculation.(2)Random sequence generation.
		64	Qianhong Song,Rui Fan.et.al.	Journal of Emergency in Traditional Chinese Medicine	2016.4	Effect of Yujinting Granule on IL-8 and TNF-α in lung tissue of AECOPD model rats	16 weeks of age，12/72	male，260—300 g											Goblet cells and smooth muscle hyperplasia, basement membrane thickening and irregular shape, bronchial lumen visible mucus plug, airway injury, fracture, alveolar septum widened to varying degrees, part of the fracture, bronchial and perivascular infiltration of a large number of inflammatory cells.	The rats were anaesthetised on days 1 and 14, the larynx was exposed for tracheal intubation with an intravenous cannula needle instead of a tracheal tube, and 1 ml of lipopolysaccharide was injected into the trachea of the rats, and freshly perfumed smoke was continuously inhaled from days 2 to 13 and 15 to 28 (30 min, 10 cigarettes/d, end of modelling 28 d).		successful modeling		24.42±4.01pg/mL；	978.5±3.78						(1)Sample size calculation. (2)Random sequence generation.(3)State the reasons for excluding animals from the analysis.
		65	Jing Liu,Fengqin Wei.et.al.	China Medical Herald	2019.8	The protective effect of IL-1RA on airway inflammation and airway remodeling in COPD model rats	8 weeks of age, 20/30												Bronchial mucosal epithelial cells of rats were disordered and decreased, cilia adhered, goblet cells proliferated, bronchial vascular smooth muscle proliferated, neutrophil and lymphocyte infiltrated around, alveolar wall became thinner, some of them were broken and fused, alveolar diameter increased, pulmonary bulla was obvious, red blood cells, exudates and necrotic epithelium existed in alveo…	On the 1st and 14th day, 200 μL of 0.1% lipopolysaccharide solution was injected into the trachea of rats in 2 drops on the 2nd to 13th and 15th to 40th day, and the rats were given passive smoking method: 2 cigarettes were smoked in the plexiglass box at the same time, and then 2 cigarettes were replaced by 2 other cigarettes, 10 cigarettes at each time after natural extinction, and the air pres…	Grey hairs and reduced spontaneous activity.	successful modeling									(1)Sample size calculation. (2)Random sequence generation.
		66	Zhanxiang Liu,Anmeng Wei.et.al.	Chinese Journal of Clinicians(Electronic Edition)	2009.6	Role of NF-κB and inducible nitric oxide synthase in chronic obstructive pulmonary disease in rats	8 weeks of age, 15/30	male 230±20g											Rat airway submucosal gland hyperplasia, hypertrophy, hypersecretion, goblet cells increased, and mucosal epithelial focal hyperplasia and squamous metaplasia ; the bronchioles and terminal bronchioles in the lung showed different degrees of chronic inflammatory cell, neutrophil, lymphocyte infiltration and secretion obstruction, goblet cell metaplasia, pigmentation, ciliated cell degeneration an…	Lipopolysaccharide (LPS) was slowly injected 200 μg (200 μl) into the trachea on day 1 and day 15, and placed in a homemade fume box for passive smoking on days 2 to 14 and 16 to 32 twice a day at 10 puffs each time for 60 min, with an interval of at least 2 h between the two puffs.		successful modeling									(1)Sample size calculation. (2)Random sequence generation.
		67	Ke Ma,Mei Feng.et.al.	Journal of Shanxi Health Vocational College	2013.6	The effect of low molecular weight heparin on the expression of MCP-1 and CCR2 in COPD model rats.	8 weeks of age, 20/30	male 180±20g											Airway epithelial cell cilia fall off, cells fall off, airway wall inflammatory cell infiltration is obvious, part of the bronchial smooth muscle thickening, alveolar structure disorder, alveolar wall thinning or fracture, alveolar cavity expansion, part of the fusion to form pulmonary bullae.	Lipopolysaccharide was injected into the tubes at 200 g (1 mg /m L) each on days 1 and 14 of the experiment, and daily at noon on days 2 to 13 and 15 to 28.		successful modeling						6.75±1.01			(1)Sample size calculation. (2)Random sequence generation.(3) Declaration of potential conflicts of interest and research funding.(4)State the reasons for excluding animals from the analysis.
		68	Zhijuan Ma,Liang Shu.et.al.	Hebei Journal of Traditional Chinese Medicine	2020.1	Effect of Feixinning Decoction on the levels of matrix metalloproteinase-9 and matrix metalloproteinase inhibitor in rats with chronic obstructive pulmonary disease	8 weeks of age, 50/60	male 150-160g											The alveolar cavity of rats was enlarged, the alveolar wall was thinned and broken, some of them were fused into pulmonary bullae, the pulmonary septum was thickened, and a large number of inflammatory cells infiltrated.	A COPD model was created using fumigation with lipopolysaccharide drops in the airway, with a 90 d modelling period.		successful modeling									(1)Sample size calculation. (2)Random sequence generation.
		69	Peiying Mao,Dejian Cui.et.al.	Chinese Journal of Tuberculosis and Respiratory Diseases	2001.1	Study on Intercellular Adhesion Molecule-1 and Some Neutrophil Inflammatory Factors in Bronchopulmonary Tissue of Rat Model of Chronic Obstructive Pulmonary Disease	10 weeks of age, 36/48	male 270±20g												A rat model of COPD using daily cigarette smoking and two intratracheal drops of 200 μg lipopolysaccharide		successful modeling					3.6±0.8				(1)Sample size calculation. (2)Random sequence generation.
		70	Daijian Liu,Huifen Feng.et.al.	Journal of Zhengzhou University(Medical Sciences)	2016.7	Expression of Calpains in skeletal muscle of rats with chronic obstructive pulmonary disease	8-10 weeks of age, 20/40	male 197.8-246.1g											The structure of bronchial mucosa in rats was disordered, some ciliated columnar epithelial cells were missing, the cilia of columnar epithelial cells were reduced, adhered and lodging, and the goblet epithelial cells were significantly proliferated. There were a large number of inflammatory cell infiltration around the submucosa, muscular layer and bronchioles, mainly lymphocytes. The alveolar e…	Rats with yellow fur, unresponsive, reduced activity and respiratory distress such as coughing, wheezing and recumbent arching of the back were injected with LPS (prepared at a mass concentration of 1g/L, 200 μg per rat) into the day tube on days 1 and 14, and exposed to cigarette smoke on days 2 to 13 and 15 to 28, 2 times/d for 0.5 h each time.	Rats with yellowish fur, unresponsive, reduced activity and respiratory distress such as coughing, wheezing and recumbent arching of the back.	successful modeling									(1)Sample size calculation. (2)Random sequence generation.(3)State the reasons for excluding animals from the analysis.
		71	Yanzhen Liu,Shangwen Lei.et.al.	Journal of Gansu University of Chinese Medicine	2011.2	Effect of Manzhi Kechuanning on the expression of MMP-9 and TIMP-1 in lung tissue of rats with chronic obstructive pulmonary disease	8 weeks of age, 60/72	half male and half female, 200±20g											The alveolar wall of rats was thickened, a large number of inflammatory cells infiltrated in the interstitium, the alveolar septum was significantly widened, and compensatory emphysema was seen locally.	LPS 200 μL (1 mg /m L) was injected into the trachea on d 1 and d 14, and 20 filtered cigarettes were smoked twice a day for 60 min each time from d 2 to d 13 and from d 15 to d 28 in a 72-L homemade airtight fume box.		successful modeling									(1)Sample size calculation. (2)Random sequence generation.
		72	Yanzhen Liu,Xiaocheng Wang.et.al.	Chinese Medicine Modern Distance Education of China	2010.7	Effect of Manzhi Kechuanning Capsule on apoptosis of lung cells in rats with chronic obstructive pulmonary disease	7-8 weeks of age, 50/60	half male and half female, 200±20g											The rats showed degeneration and necrosis of ciliated columnar epithelium, increased goblet cells, hyperplasia and hypertrophy of submucosal glands, increased infiltration of lymphocytes and plasma cells, fracture and atrophy of smooth muscle of tube wall, alveolar dilatation, thinning and fracture of alveolar septum, and fusion of individual adjacent alveoli to form pulmonary bullae. The capilla…	Rats were passively smoked 20 cigarettes×1 time per day for 30 min in a homemade closed fume box, and were anaesthetised by intraperitoneal injection of 4 ml/kg of 10% chloral hydrate on the 1st and 14th days of the experiment, and 200 µL of LLPS (1 mg/ml) was slowly injected into the airways of the rats, and no passive smoking was carried out on the same day. After four weeks of continuous smoki…		successful modeling									(1)Sample size calculation. (2)Random sequence generation.
		73	Meijuan Liu,Zhaozhong Cheng.et.al.	Shandong Medical Journal	2006.6	The preventive and protective effects of exogenous pulmonary surfactant on COPD rat model	12 weeks of age, 20/30	male 200±20g									72.45±9.18		The rats had characteristic pathological changes of bronchitis and emphysema.	The rats were placed in an 80 cm×60 cm×58 cm Plexiglas fume box and smoked twice a day, 10 cigarettes each time for 1 h, with an interval of 4 h between smokes, for a total of four weeks.		successful modeling									(1)Sample size calculation. (2)Random sequence generation.
		74	Weiquan Tong,Hongkuan Yang.et.al.	Journal of Beijing University of Traditional Chinese Medicine	2016.12	The effect of MMP-9 and VEGF levels on COPD airway remodeling in rats	7-8weeks of age, 20/30	male 200±20g											The airway wall and vascular wall of rats were significantly thickened. There were a large number of inflammatory cells infiltrated around the bronchi and blood vessels. The bronchial mucosal epithelium was proliferated and partially exfoliated. The mucus exudate in the lumen was increased. The alveolar wall was thickened and fibrotic. Pulmonary bullae were formed, and a large number of inflammat…	Establishment of a rat model of COPD by dual stimulation with lipopolysaccharide (LPS) via fumigation and airway droplets	The rats were dry and yellowish in colour, irritable, malnourished, weak and reluctant to move, with shortness of breath, wheezing and tiredness visible from 18 weeks.	successful modeling									(1)Sample size calculation. (2)Random sequence generation.(3) Declaration of potential conflicts of interest and research funding.(4)State the reasons for excluding animals from the analysis.
		75	Ning Yu,Xinyan Zhou.et.al.	Chinese Traditional Patent Medicine	2022.3	Effects of Huatan Huoxue Jiangqi Decoction on pulmonary function and inflammatory factors in rats with chronic obstructive pulmonary disease.	8 weeks of age, 30/36	male 200-220g						7.37±0.34			54.58±3.25		The tracheal epithelial cells of the rats fell off, the goblet cells proliferated, the secretions were seen in the lumen, a large number of inflammatory cells infiltrated, the pulmonary vascular wall thickened, the alveolar septum narrowed and fractured, and fused into a large cystic cavity ; the destruction of bronchial structure in rats of positive control group.	The rat model of COPD was established by using an intratracheal drip of LPS plus fumigation. LPS (0.1 mg/100 g) was dripped into the trachea of the rats on the 1st and 14th days, respectively, and from the 2nd to 13th and from the 15th to 28th days, the rats were placed in a 48 L glass airtight box in the morning of each day, and the smoke was continuously fumigated for 30 min by using the Yellow…		successful modeling			165.65±15.67						(1)Sample size calculation.(2)Random sequence generation.
		76	Wenwen,DelingLiu	Laboratory Animal and Comparative Medicine	2013.2	Effects of recombinant growth hormone on nutritional status and lung function in rats with chronic obstructive pulmonary disease	8 weeks of age, 8/20	male 290±20g											The rat airway ciliated epithelium was partially exfoliated, and there was a large amount of inflammatory cell infiltration around the submucosa and bronchioles, mainly lymphocytes, glandular hyperplasia, increased goblet cells, airway smooth muscle proliferation, and obvious thickening of the airway wall. The respiratory bronchioles, alveolar ducts, alveolar sacs and alveoli in the lungs were ob…	On the 1st and 14th day, 200 ml of LPS was injected through the trachea, and from the 2nd to the 40th day, the rats were placed in a glass fumigation chamber for 40 min/times, 2 times/d (34 h between fumigations, 8 cigarettes for each cigarette on the 1st day, 10 cigarettes for each cigarette on the 2nd and the 3rd day and 14 cigarettes for each cigarette on the 3rd day and each time thereafter),…		successful modeling									(1)Sample size calculation.(2)Random sequence generation.
		77	Weiquan Tong,Hongkuan Yang.et.al.	Chinese General Practice	2016.12	The effect of rapamycin on the expression of vascular endothelial growth factor in airway remodeling in rats with chronic obstructive pulmonary disease	7-8 weeks of age, 20/30	male 200±20g											The structure of lung tissue in rats was disordered, the alveolar wall was dilated and ruptured, and the alveolar wall was fused to form pulmonary bullae. The wall of bronchioles was thickened obviously and a large number of inflammatory cells were infiltrated around it, accompanied by thickening of small artery smooth muscle.	On the 1st and 28th day, LPS was dripped into the airway, and except for the day when it was not smoked, the rest of the time was smoked in a homemade smoker for 24 weeks, 1 time in the morning and 1 time in the evening, each time 30 cigarettes were lit, and the smoke was smoked for 40 min, with an 8 h interval.		successful modeling									(1)Sample size calculation.(2)Random sequence generation.
		78	Guangbo Tan,Zhengping Bo .et.al.	Guiding Journal of Traditional Chinese Medicine and Pharmacy	2015.11	Establishment of rat model of chronic obstructive pulmonary disease with yin deficiency and phlegm retention syndrome	8 weeks of age, 30/38	male 190±20g											The bronchial lumen of rats was irregular, and more inflammatory cells and serous fluid could be seen in the lumen. Vascular congestion in the surrounding interstitium. The alveolar septum was widened, neutrophils and lymphocytes infiltrated, and a small amount of red blood cells infiltrated into the alveolar sac. Disappearance of alveolar septum showed alveolar sacs like balloons	Rats were anaesthetised with 10% chloral hydrate (0.4 m L/100 g of body mass per rat) on days 1 and 14, and then given an intratracheal drop of lipopolysaccharide; cigarettes were smoked twice a day for 1 h/times on days 2-30 (except day 14), with a 4-h interval between the two smokes.	Rats are thin, with fluffy, dry and lustreless coats, arched backs and curled up together, more responsive, reduced food intake, coarse,breath sounds, coughing and sneezing.	successful modeling									(1)Sample size calculation. (2)Random sequence generation.(3)State the reasons for excluding animals from the analysis.
		79	Shaoshuai Yu,Yubin Ji.et.al.	Chinese Journal of Experimental Traditional Medical Formulae	2013.3	Improvement effect of tiotropium bromide on respiratory function and lesion progression in rats with chronic obstructive pulmonary disease	6-8 weeks of age, 20/30	male 180±20g											Bronchial columnar epithelium was exfoliated, epithelial cilia of bronchial mucosa were lodged and adhered, mucous glands were proliferated and hypertrophic, goblet cells were obviously proliferated, and a large number of inflammatory cells such as neutrophils, plasma cells and lymphocytes were infiltrated in the bronchial mucosa, submucosa and muscular layer. Inflammatory secretions were retaine…	After ether anaesthesia on days 1, 15 and 29, 200 μg/200 μL of saline lipopolysaccharide was injected into the airway, and in the morning of the rest of the modelling time, rats were placed in a homemade closed Plexiglas poison chamber, and 50 cigarettes of smoke were added to a fumigation cage containing 20 rats for 40 min in two batches twice a day at 2-h intervals, for 29 days.	Rats showed withered fur, shedding, lack of luster, followed by coughing, increased nasal and oral secretions, obvious rales when grasped, reduced activity and mental dullness, with dark yellow fur and significant weight loss.	successful modeling									(1)Sample size calculation.(2)Random sequence generation.
		80	Yan Tan,Lei Ji.et.al.	Chinese Journal of Respiratory and Critical Care Medicine	2014.7	Effect of tiotropium bromide on diaphragmatic fibers in rats with chronic obstructive pulmonary disease	6-8 weeks of age, 40/60	male 200±10g											The columnar epithelial cells of the bronchial mucosa of the rats were partially exfoliated, the cilia were lodging and missing, the goblet cells were proliferated, a large number of inflammatory cells infiltrated in the submucosa and muscular layer, the alveoli were dilated and fused, the diameter was increased, and the alveolar septum was obviously thickened.	Rats were placed in a closed box and fumigated with 5% smoke for 0.5 h/d twice/d with an interval of 8 h for 90 d. No fumigation was performed on the 30th and 60th days, and LPS 200 μg/200 μL was injected into the trachea.	The rats were emaciated, lethargic, with yellowish, lustreless fur, severe hair loss, coughing, shortness of breath, dyspnoea, etc., and their intake of food and water was significantly reduced.	successful modeling									(1)Sample size calculation. (2)Random sequence generation.(3) Declaration of potential conflicts of interest and research funding.(4)State the reasons for excluding animals from the analysis.
		81	Wei Wang,Qi Wang.et.al.	Chinese Journal of Traditional Chinese Medicine	2018.9	A rat model of chronic obstructive pulmonary disease was established by cigarette smoking combined with lipopolysaccharide	6-8 weeks of age, 40/60	male 160-180g									72.89±7.77		The bronchial lumen of rats was severely deformed, the epithelial cells were obviously exfoliated, the alveolar wall was thinned, the alveolar cavity was enlarged and fused into pulmonary bullae, the cilia were lost, the goblet cells in the bronchial wall were proliferated, the wall was destroyed and thickened, the submucosal glands were proliferated and hypertrophic, the mucus in the bronchus wa…	The rats were placed in a homemade plexiglass fume box with a lid, and the seams were sealed with cling film to prevent the smoke from escaping. Cigarettes were inserted into the cigarette lighter, lit, and then the micro-vacuum pump was switched on, and the smoke was sucked into the box by the negative pressure of the micro-vacuum pump. 20 cigarettes were lit at a time. Twenty cigarettes were li…	Rats gradually showed reduced intake of food and water, tortuous and angry sublingual veins, yellowish and less glossy fur, severe hair loss, reduced activity, slow reaction, coughing, sneezing, increased nasal and oral secretion, and deepened and rapid respiration in the later stage of the experiment.	successful modeling									(1)Sample size calculation. (2)Random sequence generation.(3)State the reasons for excluding animals from the analysis.
		82	Yuping Tan,Zhaohui Wang.et.al.	Chinese Journal of Respiratory and Critical Care	2008.7	Ginkgo biloba extract can inhibit airway and pulmonary vascular remodeling in rats with chronic obstructive pulmonary disease	7 weeks of age, 30/40	male 300±20g											Bronchial smooth muscle rupture / hyperplasia, bronchial wall a large number of inflammatory cell infiltration, bronchial wall thinning vascular smooth muscle hyperplasia is obvious, almost occupy the whole vascular wall, surrounded by a large number of inflammatory cell infiltration.	On the 1st and 14th d, saline (2 mL/kg) was injected into the trachea, and on the 2nd to 13th and 15th to 28th d, the rats were continuously inhaled lighted incense smoke for 30 min in a glass airtight box, with the amount of cigarettes used being 15 cigarettes/d. Immediately after each smoke inhalation, the rats were moved to the outdoor area (with a difference of temperature between the indoor …		successful modeling									(1)Sample size calculation.(2)Random sequence generation.
		83	Xu Jia,Xianggen Zhong.et.al.	Liaoning Journal of Traditional Chinese Medicine	2011.7	Effect of ' treatment from the intestine ' on lung histopathology in rats with chronic obstructive pulmonary disease	10-12 weeks of age, 30/40	male 230±20g											Bronchial epithelial degeneration and necrosis in many places and fall off, in the lumen of white blood cells, cellulose, mucus and other exudates. Mucus glands around the wall proliferated, some glands expanded, and increased secretions blocked in the glandular cavity. Severe edema occurred around many blood vessels. The local bronchial wall was thickened due to vascular congestion and interstit…	On the 1st and 14 th day, the rats were anesthetized with 1 % pentobarbital sodium ( 40mg / kg ) by intraperitoneal injection. The rats were fixed on the fixed plate in the supine position, and the glottis was exposed. The 18 th venous trocar was quickly inserted into the trachea, and the needle core was pulled out. LPS 200μ ( 1mg / m ) dissolved in normal saline was injected with 1m L syringe, a…		successful modeling									(1)Sample size calculation. (2)Random sequence generation.(3)State the reasons for excluding animals from the analysis.
		84	Yanwei Chen,Wen Ai.et.al.	Wuhan University Journal	2015.1	Study on the effect of sphingosine-1-phosphate on pulmonary inflammation in rats with chronic obstructive pulmonary disease	8 weeks of age, 15/25	male 240±12g									74.3±3.8		The alveolar structure of rats was incomplete, the alveolar wall was thinned and broken, a large number of inflammatory cells infiltrated in the alveolar septum, emphysema was formed, tracheal and bronchial mucosal epithelium, cilia lodging, partial epithelial shedding, goblet cell hyperplasia, submucosal gland hyperplasia and hypertrophy, a large number of lymphocytes, macrophages and other infl…	Lipopolysaccharide ( LPS ) 1 μg / μl was intratracheally injected on days 1 and 14, respectively. Domestic cigarettes were smoked in a 72 L plexiglass chamber every morning for 2 h on days 2-13 and 15-28.		successful modeling	15.05±3.24		160.47±12.57		8.94±1.29	5.25±0.92	3.55±0.57	1.65±0.44	(1)Sample size calculation. (2)Random sequence generation.
		85	Yanhui Gu,Yao Ouyang.et.al.	Journal of Jilin University	2013.3	The effect of CCL20 antibody on the expression of surface factors of dendritic cells in peripheral blood and alveolar lavage fluid of rats with chronic obstructive pulmonary disease.	8 weeks of age, 32/48	male 200±20g											Bronchial mucosa epithelium of rats fell off, a large number of monocytes and lymphocytes infiltrated in and around the bronchial wall, glandular hyperplasia in the lumen, disordered alveolar structure, thinning or breaking of alveolar wall, enlargement of alveolar cavity, and partial fusion into pulmonary bullae.	Rats were injected with 0.2 mL ( 200 μg / 200 μL ) of LPS solution in the 1st and 15th weather channels on the 2nd to 28th days.	The rats gradually lost the luster of their fur, became lethargic, decreased their activity and body mass, and started to show symptoms of sneezing, lethargy and deepening of respiration on the 7th day, which gradually worsened with the increase of the modelling time.	successful modeling									(1)Sample size calculation. (2)Random sequence generation.(3) Declaration of potential conflicts of interest and research funding.
		86	Jilei Cao,Zhaozhong Cheng.et.al	Qilu Medical Journal	2016.1	Effect of p38MAPK inhibitor on airway mucus hypersecretion in rats with chronic obstructive pulmonary disease	8 -10 weeks of age, 30/40	male 220±20g											The airway epithelium of rats was exfoliated and damaged, the mucus glands and goblet cells were proliferated and hypertrophic, the bronchial smooth muscle was thickened, the inflammatory cells were infiltrated in the bronchi and alveoli, and the alveoli were dilated and fused.	Preparation of a rat model of COPD using intra-airway lipopolysaccharide drops combined with cigarette smoke inhalation		successful modeling									(1)Sample size calculation.(2)Random sequence generation.
		87	Yi Wang,Xiang Gu.et.al.	Jiangsu Medicine	2014.4	Effect of azithromycin on airway inflammation in rats with chronic obstructive pulmonary disease	8 weeks of age, 36/48	male 200±20g											The lung parenchyma of rats was destroyed, the alveolar wall was thinned, some alveoli were ruptured and the alveolar cavity was enlarged.	LPS 0.2ml (200μg/200μl) was injected into the trachea on the 1st and 14th days respectively, and every morning on the 2nd-13th and 15th-30th days, 12 cigarettes were passively dyed with Dafengshou cigarettes in the smoking poison box (made of organic glass, 30cm×40cm×40cm in size, with 1.5cm×1.5cm ventilation holes on the top and 1.5cm×1.5cm ventilation holes on the bottom of the box). The bottom…		successful modeling	132.31±16.21	103.70±10.84	120.32±12.60		1.971±0.232	1.042±0.243	30.156±8.931	40.108±15.224	(1)Sample size calculation. (2)Random sequence generation.(3)State the reasons for excluding animals from the analysis.
		88	Jianjun Wu,Liangyi Jiang.et.al.	Journal of Chinese Medicine	2012.9	Effect of Anfei Yishen Decoction on Lung Function of Chronic Obstructive Pulmonary Disease Model Rats	10 weeks of age, 60/72	male 250-300g									69.47±4.15		Lymphocytes, plasma cells and a small amount of neutrophils and eosinophils infiltrated in the alveolar wall and interstitium of rats, and the alveolar septum was significantly widened. No granulomatous inflammation was observed, and compensatory emphysema was observed locally. Part of the bronchiectasis, a small amount of epithelial cell shedding and inflammatory exudate can be seen in the lumen…	The rats were passively smoked 12 cigarettes×1 time per day for 30 min in the chamber, and on the first and 14th days of the experiment, the rats in each group were anaesthetised by 10% chloral hydrate.On the 1st and 14th day of the experiment, rats in each group were anaesthetized with 10% chloral hydrate, and 200 μl of LPS aqueous solution (1 mg/ml) was slowly injected into the airway of rats, …		successful modeling									(1)Sample size calculation.(2)Random sequence generation.
		89	Sijia GuomZengtao Sun.et.al.	Liaoning Journal of Chinese Medicine	2013.11	Effect of Bufei Granules on serum inflammatory factors in rats with stable chronic obstructive pulmonary disease	6-8 weeks of age, 36/60	male 180±20g											The tracheal mucosal epithelium of rats was exfoliated, reduced and disordered, goblet cells and glands were proliferated and hypertrophic, and inflammatory cell infiltration was obvious. The respiratory bronchioles and alveolar ducts were cystically dilated, the alveoli were enlarged, the alveolar walls were thinned, and multiple alveolar cavities were enlarged, ruptured, and fused to form pulmo…	The rats were passively smoked for 30 min per day for 30 consecutive days with 1 cigarette/(times) in the poisoned chamber. On the first and 14th days of the experiment, 200 μL of LPS aqueous solution (1 mg / m L) was slowly injected into the airways of rats after ether inhalation anaesthesia, and passive smoking was not allowed on the same day, so that COPD was induced by the above method.	The rats were relatively emaciated, with dry and lacklustre hair, mostly inverted, lethargic, unresponsive, slow-moving, with reduced food and water intake, rapid panting, and obvious weight loss.	successful modeling	598.87±56.56（serum）	468.40±82.60（serum）	623.13±74.54（serum）						(1)Sample size calculation.(2)Random sequence generation.
		90	Jiameng Li,Rongfang Yang.et.al.	Chinese Medicine Research	2019.11	A comparative study on the pharmacodynamics of Qizhi Yifei Granules with different processes on COPD model rats	8 weeks of age, 103/126	half male and half female,									34.110±6.411		The number of goblet cells in rats was significantly increased, and the alveolar space was enlarged to form pulmonary bullae.	The rats were smoked in a homemade fumigation box, with 8 cigarettes lit each time, 10 rats were smoked each time, and the cigarette smoke was exposed for 28 d, once a day in the morning, each time for 30 min; LPS powder was prepared into a solution with a concentration of 1 mg-m L-1 using physiological saline, and LPS was dripped into the airway at a dose of 200 μL/only in the 1st, 11th, and 21s…		successful modeling									(1)Sample size calculation.(2)Random sequence generation.
		91	Xiaoju Chen,Changyan Leng.et.al.	Chinese Journal of Respiratory and Critical Care	2021.12	The role and mechanism of calcium binding protein S100A8 / A9 in rats with chronic obstructive pulmonary disease	8 weeks of age, 6/12	male 190-210g											The columnar epithelial cells of the bronchial mucosa of the rats were disordered, partially exfoliated and necrotic, and a large number of inflammatory cells infiltrated under the mucosa. The bronchial wall was thickened, and the lumen was filled with more inflammatory cells and secretions. The alveolar structure was disordered, the alveolar wall was obviously thinned or even broken, the alveoli…	Rats were placed in a 45 cm × 45 cm × 30 cm Plexiglas fumigation chamber and passively inhaled 10 cigarettes twice a day for 30 min for 1 month, while 200 mg/kg of endotoxin was injected via endotracheal tube on day 1 and day 14.		successful modeling									(1)Sample size calculation. (2)Random sequence generation.(3) Declaration of potential conflicts of interest and research funding.
		92	Wanting Zhu,Shuxiang Zhang.et.al.	Journal of Guangzhou University of Chinese Medicine	2021.2	Oligomeric proanthocyanidins antagonize oxidative stress in rats with chronic obstructive pulmonary disease by activating Nrf2	6-8 weeks of age, 24/30只	male 200±20g											There were obvious lesions in the lungs of rats, and a large number of inflammatory cells ( especially neutrophils ) infiltrated the tissues. Many plasma cells infiltrated the alveolar space, the alveolar wall thickened, the alveoli dilated, and the bronchial epithelial tissue fell off and disappeared.	The rats were placed in a 240-L plexiglass chamber connected to a vacuum pump, and the smoke of 6 cigarettes was pumped into the chamber for 60 min per day for 4 weeks. On days 1 and 14, rats were anesthetized with ketamine / xylene and intranasally injected with LPS ( 2 mg / kg ). Then the rats were kept upright for 15 s to promote the distribution of LPS in the lungs.		successful modeling									(1)Sample size calculation.(2)Random sequence generation.
		93	Guanglin Tang	International Respiratory Journal	2012.11	Huanglingoside prevents and treats chronic obstructive pulmonary disease in rats by regulating interferon-γ.	8 weeks of age, 20/25	male 190±20g											Rat bronchial mucosal epithelial cilia lodging, loss, part of the epithelial hyperplasia folds increased ; lymphocytes and macrophage infiltration were seen in the lumen ; the alveolar structure was disordered, the alveolar sac and alveoli of the alveolar duct were obviously dilated, the alveolar wall was thinned or broken, and some alveoli fused into pulmonary bullae.	Intratracheal perfusion modelling with smoked spiked lipopolysaccharide		successful modeling				60.94±2.21					(1)Sample size calculation.(2)Random sequence generation.
		94	Liandi Zhong,Chunlai Zhang.et.al.	Chinese Journal of Respiratory and Critical Care	2018.5	The Mechanism of Rosiglitazone Inhibiting Inflammatory Response in Chronic Obstructive Pulmonary Disease Model Rats	8 weeks of age, 40/50	male 193-218g											The epithelial cells of the tracheal mucosa of the rats fell off, the cilia were disordered, and a large number of inflammatory cells were infiltrated in the submucosa and muscular layer. There were obvious exudate in the lumen, lymph nodules were formed in the local wall, and the proliferation of smooth muscle was disordered.	The rats were anaesthetized with 2% pentobarbital solution (50 mg/kg) by intraperitoneal injection on the 1st and 15th day of the experiment, and the trachea was exposed by a sterile mid-cervical incision and layer-by-layer separation, and the trachea was punctured with a scalp needle, and the trachea was injected with a drop of 2 mg/kg of LPS at a concentration of 1 g/L, the rats were rotated in…		successful modeling									(1)Sample size calculation. (2)Random sequence generation.(3) Declaration of potential conflicts of interest and research funding.(4)State the reasons for excluding animals from the analysis.
		95	Ying Liu,Haibin Yu.et.al.	Chinese Journal of Experimental Surgery	2015.4	Expression of high mobility group protein B1 in lung tissue of rats with chronic obstructive pulmonary disease	8-10 weeks of age, 32/48	male 220±30g											The airway wall mucosa of rats was congested and edematous. A large number of inflammatory cell infiltration, cilia lodging and adhesion, obvious hyperplasia of airway smooth muscle and goblet cells, multiple ruptures of alveolar wall and formation of pulmonary bullae were observed.	Lipopolysaccharide (LPS) was injected into the airways on days 1 and 14, and placed in a homemade smoker box for passive smoking on days 2-13 and 15-28, with 10 cigarettes each time, twice a day for 60 min, for 28 d. LPS solution was injected into the airways on days 1 and 14, and placed in a homemade smoker box for passive smoking on days 2-13 and 15-21, with 10 cigarettes each time, twice a day…		successful modeling									(1)Sample size calculation.(2)Random sequence generation.
		96	Baimei He,Bailing Luo.et.al.	Chinese Journal of Tuberculosis and Respiratory Medicine	2011.5	Endoplasmic reticulum stress and apoptosis in lung tissue of rat model of chronic obstructive pulmonary disease	12 weeks of age, 12/24	male 220-240g											The epithelial cells of bronchial mucosa at all levels of rats were degenerated and necrotic, the cilia were lodging, and some of them fell off. There were a large number of inflammatory cell infiltration in the bronchial wall at all levels, mainly macrophages and neutrophils lymphocytes. The alveolar wall became thinner and destroyed, the alveolar cavity expanded, and some ruptured and fused int…	Establishment of COPD animal model by smoke plus LPS method.	The rats showed different degrees of depression, slow activity, and lack of lustre in the fur.	successful modeling									(1)Sample size calculation. (2)Random sequence generation.(3) Declaration of potential conflicts of interest and research funding.(4)State the reasons for excluding animals from the analysis.
		97	Sheng Xu,Liping Sun.et.al.	Shandong Journal of Traditional Chinese Medicine	2013.2	Experimental study on the effect of reinforcing earth to generate metal method on lung function in COPD rats	10-12 weeks of age, 100/120	male 250±10g									69.43±6.20		The mitochondria of alveolar type II cells were obviously swollen and degenerated, the cristae were broken or even disappeared, the lamellar bodies were obviously increased and emptied, and there were obvious pathological changes in the lungs.	LPS was dropped into the trachea at 1 g/L for 1 d and 14 d after the start of moulding, and was smoked in a closed box of 80 cm×50 cm×40 cm for 0.5 h and 10 puffs per day from 2 to 13 d and from 15 to 60 d, respectively.	Rats were emaciated, with withered and lustreless fur, depressed, unresponsive, slow-moving, shortness of breath, coughing, occasional phlegm sounds in the airway, increased nasal and oral secretions, cyanosis in the nose and paw nails around the lips, and a marked reduction in body mass.	successful modeling									(1)Sample size calculation.(2)Random sequence generation.
		98	Jinbiao Chen,Huixian Wang.et.al.	Chinese herbal medicine	2021.4	The effect of Qingjin Huatan Decoction on airway inflammation and mucus hypersecretion in COPD rats with phlegm-heat syndrome through P38 MAPK signaling pathway	6-8 weeks of age ,48/60	male 220±20g											In rats, alveolar fusion, alveolar septum destruction, airway mucosa shrinkage, shedding, lumen reduction, sputum retention, submucosal goblet cell hyperplasia, glandular hypertrophy, and extensive lymphocyte and neutrophil infiltration in the pulmonary interstitium and around the airway were observed.	On days 1, 8 and 15 of the experiment, 200 μL of 1 mg/m L L LPS solution was dropped into the airway, and on days 2 to 28 (except days 8 and 15), 10 rats and 12 cigarettes were smoked for 30 min in the morning and 30 min in the afternoon each day.		successful modeling									(1)Sample size calculation.(2)Random sequence generation.
		99	Hongmei Li,Dejian Cui.et.al.	Chinese Journal of Tuberculosis and Respiratory Medicine	2002.7	Role of extracellular matrix remodeling in airflow obstruction in a rat model of chronic obstructive pulmonary disease	8 weeks of age, 41/53	male 230±20g											Rat tracheal submucosal gland hyperplasia hypertrophy, lymphocytes, macrophages and other inflammatory cell infiltration, bronchial pseudo-cover layer ciliated columnar epithelial hyperplasia, wrinkles towering, lamina propria Fb significantly increased compared with the control group, collagen hyperplasia ; the smooth muscle layer was significantly thickened. A large number of macrophages engulf…	Endotoxin 200 μg/200 μl was injected into the tubes on days 1 and 14 of the experiment, respectively, and 5%d filter cigarette smoke was administered for 0.5 h per day from days 2 to 30 (except day 14).	The rat's fur loses its lustre, is yellow and lethargic.	successful modeling									(1)Sample size calculation.(2)Random sequence generation.
		100	Jinqi Zhu,Yiqiagn Peng.et.al.	Advances in Modern Biomedicine	2014.6	Effect of Xuebijing intervention on inflammatory factors in rats with chronic obstructive pulmonary disease	10 weeks of age, 24/36	male 220-250g									57.8±5.6		Rat bronchial mucosal epithelial cells at all levels of degeneration, necrosis, cilia lodging, partial shedding, bronchial wall at all levels of a large number of inflammatory cell infiltration, mainly macrophages, lymphocytes and neutrophils, some lumen mucus plug formation and inflammatory cell exudation, middle smooth muscle thickening, tracheal stenosis. The alveolar wall was thinned and dest…	The rats were anesthetized by intraperitoneal injection of 10 % chloral hydrate ( 3 ml / Kg ) on the 1st and 14 th day. The trachea was exposed and lipopolysaccharide ( LPS ) 200 μg / 100 μL was injected. The rats were placed in a 72-liter ( 30 cm × 40 cm × 60 cm ) homemade plexiglass box for passive smoking on the 2nd ~ 13 th and 15 th ~ 30 th days, once a day, 12 cigarettes each time, for 0.5 h…	Rats gradually showed reduced diet and activity, weight loss, and in the later stage, dry and yellow hair, increased respiratory rate, and sometimes wheezing sounds could be heard.	successful modeling	337.3±96.4	69.6±18.9	340.0±79.6						(1)Sample size calculation.(2)Random sequence generation.
		101	Huiting Fu,Jian Ping.et.al.	Journal of Chinese Medicine	2021.5	Effect of Zeqi Huatan Decoction on the expression of EGFR signaling pathway related proteins in lung tissue of rats with chronic obstructive pulmonary disease airway mucus hypersecretion model	6-8 weeks of age, 21/28	male 200±20g											Airway epithelial cilia lodging, shedding, goblet cell hyperplasia, submucosal gland hypertrophy, local inflammatory cell infiltration.	On the 1st and 14 th day of the experiment, 200 μL of LPS with a concentration of 1 g / L was injected into the trachea after ether anesthesia ( no smoking on the same day ). On the 2nd to 28 th day ( except on the 14 th day ), 50 cigarettes for modeling experiment were added to the smoking cage containing 21 rats twice a day for 40 min ( 25 cigarettes each time, 9 : 00 a.m., 3 : 00 p.m. ), twice…		successful modeling		230.63±4.52	250.54±5.52						(1)Sample size calculation. (2)Random sequence generation.(3)State the reasons for excluding animals from the analysis.
	SD	1	Xiang Gao,Yanfen Tang.et.al.	Emergency Chinese Medicine	2014.3	Effect of Aqueous Extract of Fagopyrum cymosum on Pulmonary Fibrosis in COPD Rats	8 weeks of age, 6\60	male，（200 ± 10）g											The volume of lung tissue in rats increased, the surface was pale, and many brown smoke spots could be seen on the surface and section. Rat tracheal submucosal gland hyperplasia and hypertrophy, lymphocytes, mononuclear macrophages and other inflammatory cell infiltration, bronchial ciliated columnar epithelial layer thickening, wrinkles towering, goblet cell hyperplasia, neutrophil and mucus acc…	The rats were placed in a smoke chamber and lit up with smoke, twice a day, 30 minutes each time, for 30 days. On the 7th and 15 th day of modeling, the rats were anesthetized with 3 % pentobarbital intraperitoneally at 45 mg / kg, fixed in the supine position, depilated in the neck, made a median incision in the neck, separated the anterior cervical muscle, exposed the trachea, and injected LPS …		successful modeling									(1)Sample size calculation.(2)Random sequence generation.
		2	Wanli Fan	Journal of Hainan Medical College	2015.5	Detection of serum indexes and lung tissue fibrosis indexes of COPD rat model after intervention of Fagopyrum dibotrys extract	8 weeks of age, 15\45	male（180-220）g					0.592±0.071			0.315±0.047				Rats were placed in a closed environment and smoked twice a day for 0.5 h for 30 days. On the 7th and 15 th day of smoking, the rats were anesthetized intraperitoneally, and the trachea was exposed after placing the supine position. After the trachea was cut, 0.2 mL of 1 mg / ml LPS aqueous solution was injected for 30 days.		successful modeling									(1)Sample size calculation.(2)Random sequence generation.
		3	Zhisheng Cai,Chune Wang.et.al.	Asia-Pacific Traditional Medicine	2022.2	Quanzhen Yiqi Decoction regulates the contractile function of pulmonary artery smooth muscle cells in COPD rats through ACTA2	8 weeks of age, 9\18	male,（200±20）ｇ												The rats in the two groups were anesthetized by intraperitoneal injection of 10 % chloral hydrate on the first day, the 11 th day and the 21 st day of the experiment. The supine position was taken, the limbs and head were fixed, and the trachea was cut open. Endotoxin lipopolysaccharide 200 μL ( 1 mg / mL ) was injected into the trachea. From the second day, all rats were placed in the smoke box …	The rats were lethargic, lying still and lazy, with difficulty in breathing, obvious thoracic movements, nodding movements, more secretions from the nose, yellow fur, some rats with hair loss, and reduced diet and water intake.	successful modeling									(1)Sample size calculation.(2)Random sequence generation.
		4	Lu Guo.Kai Yang.et.al.	International Cardiovascular Disease	2018.3	Therapeutic mechanism of budesonide combined with simvastatin on atherosclerosis in rats with chronic obstructive pulmonary disease	8 weeks of age, 10/50	male,200-220											The columnar epithelial cells of bronchial cilia in rats were partially exfoliated, cilia adhered, lodging, degeneration and necrosis. Some cilia were obviously exfoliated, and a large number of inflammatory cells infiltrated in the submucosa and muscular layer. At the same time, non-small artery inflammation accompanied with bronchioles and intimal hyperplasia and hypertrophy were observed.	300 ug lipopolysaccharide ( 1 g / L ) was injected into the trachea with a venous trocar needle. After the rats woke up, they were transferred to the smoking box for smoking, 14 cigarettes each time, for 1 h, 2 times / d, 2 times smoking interval 4 h, a total of 60 d.		successful modeling									(1)Sample size calculation. (2)Random sequence generation.(3) Declaration of potential conflicts of interest and research funding.(4)State the reasons for excluding animals from the analysis.
		5	Da Hu,Zhihong Zhou.et.al.	Journal of Hubei University of Traditional Chinese Medicine	2022.6	The effect of total glucosides of paeony on inflammation and apoptosis in lung tissue of COPD rats through NF.KB pathway	12 weeks of age，10/40	male，（220士10)g											The lung lumen narrowed, the alveolar cavity became larger, and accompanied by inflammatory cell infiltration.	The rats were injected with O.1 mL of lipopolysaccharide solution in the airway on days 1 and 15, and from day 2 to day 28 (excluding day 15), they were placed in the fumigation box to passively inhale 12 cigarettes twice for 30 min each time, with a 2-h interval to breathe normal air.		successful modeling	1.99±0.16		2.07±0.11						(1)Sample size calculation.(2)Random sequence generation.
		6	Yunhe Hou,Shaopeng Yang.et.al.	Chinese Convalescent Medicine	2021.8	Effects of Gronbromide on airway inflammation and lung injury in rats with chronic obstructive pulmonary disease	4 ~ 5 weeks old，10/30	male，190～210 g											The lung tissue cells of rats had inflammatory infiltration and alveolar fusion.	The rats were anaesthetised on the 1st and 14th days of modelling, the trachea was inserted, LPS 200 μg/200 μL was injected into the trachea, the rats were rotated from left to right so that the LPS could enter into the lung tissues of the rats, and they were placed in an airtight box for fumigation, with 15 cigarettes smoked per day, and the fumigation was carried out 5 times per day, each time …		successful modeling									(1)Sample size calculation. (2)Random sequence generation.(3) Declaration of potential conflicts of interest and research funding.
		7	Yanjing He,Yahong Chen.et.al.	Chinese Journal of Pathophysiology	2011.6	Endogenous hydrogen sulfide regulates the balance of oxidation and antioxidation in rats with chronic obstructive pulmonary disease	12 weeks of age 8/32	male，210～250 g				2.97±0.12	4.68±0.16						Airway mucus and cell obstruction, airway epithelial necrosis, goblet metaplasia, airway wall inflammatory cell infiltration, airway wall collagen fiber deposition.	The rats were placed in the dystrophic chamber for passive smoking (2 times per day, 1.5-2h each time, 2 times more than 6h apart), 20 cigarettes were placed in the cigarette lighter each time, and every 5 cigarettes were lit in turn and burned fully. The 1st-4th, 6th-18th, and 20th-30th d were smoked consecutively, and LPS was dripped into the 5th and 19th trachea.		successful modeling									(1)Sample size calculation.(2)Random sequence generation.
		8	Jianhao He,Peiwei Huang.et,al.	Experimental Chinese Medicine	2022.1	Effect of acupuncture therapy on airway morphology and oxidation level in COPD model rats	6/18.	male，											Rat tracheal mucosal epithelial cells thickened ( rough surface ), cilia cells increased, and cilia length became longer. The alveolar septum in the lungs of rats was ruptured and fused to form pulmonary bullae, the alveolar cavity was significantly dilated, and inflammatory cell infiltration was seen in the pulmonary interstitium.	On the 1st day of modelling, the patients were anaesthetised with 10% chloral hydrate intraperitoneally, using homemade tracheal intubation, and 1mg/mL of LPS solution was dripped into the trachea, 0.2mL/each, with 1 week of rest. In the 2nd week, they were placed in a fumigation box, firstly, 15 cigarettes were lit at one time and then put into the fumigation box, and then the box was closed for…		successful modeling									(1)Sample size calculation. (2)Random sequence generation.(3) Declaration of potential conflicts of interest and research funding.
		9	Lianying Guo,Yang Du.et.al.	Journal of Dalian Medical University	2009.12	Effect of all-trans retinoic acid on the secretion of MIP-2 in pulmonary neutrophils of rats with chronic obstructive pulmonary disease	6-8 weeks of age，8/24	half male and half female,，（200±20）g			12±3								Tracheal and bronchial ciliated columnar epithelial cells arranged in disorder, shedding ; mucus gland hyperplasia, hypertrophy ; there was a large number of inflammatory cell infiltration in the lumen and alveoli ; the alveolar wall became thin and broken, forming pulmonary bullae.	On days 1 and 14, LPS 2 mg/mL was dripped into the tubes at 0.1 mL each, and on days 2 to 8 (except day 14), 12 were smoked daily for 0.5 h in a 100 cm × 50 cm × 80 cm airtight box for 28 days.		successful modeling									(1)Sample size calculation.(2)Random sequence generation.
		10	Shuan Hao,Qi Wu.et.al.	Tissue Engineering Research in China	2016.1	Adipose-derived mesenchymal stem cell transplantation for the treatment of chronic obstructive pulmonary disease	4-5 weeks of age, 20/60	male，200-250 g		80.56±2.13	205.28±12.27×106/m2		1.06±0.17	4.13±0.18						On days 1 and 14 of modelling, rats were anaesthetised by intraperitoneal injection of 6% chloral hydrate, and 200 μL of lipopolysaccharide was injected into the trachea, and on days 2-28 (except day 14), rats were placed in a sealed 1 m3 smoke chamber in the morning every day, and cigarette smoke was continuously inhaled for 30 min, and smoked once a day, with 15 cigarettes each time.		successful modeling					6.42±0.68×109				(1)Sample size calculation.(2)Random sequence generation.
		11	Yushu Tao,Yong Lin.et.al.	Journal of Southeast University	2003.6	Dynamic changes of respiratory tract injury in COPD rats	10-12 weeks of age,8/40	male，260-300g		96.7±9.6	225.8±5.8								Proliferation of goblet cells in tracheal and bronchial epithelium ; respiratory bronchioles were destroyed, and the lumen was partially occluded ; bronchial smooth muscle thickening, collagen deposition increased ; the alveolar wall became thinner, the volume became larger, and even ruptured. Multiple alveoli in the center of the field of vision fused with each other, and the alveolar cavity was…	The rats were injected with 200ug of LPS each into the tubes on days 1 and 14, and the rats were fumigated with 0.05 volume fraction of incense smoke for 0.5h/day in a 72L airtight box in the mornings of days 2-13 and 15-28.		successful modeling		3.57±0.68							(1)Sample size calculation. (2)Random sequence generation.(3) Declaration of potential conflicts of interest and research funding.
		12	Ying Xiong, Jingjuan Zhang.et.al.	Laboratory Animals and Comparative Medicine	2017.4	Effects of cigarette smoke on lung function and serum cytokine levels in rats with chronic obstructive pulmonary disease	6-8 weeks of age,12/72	male，(200±20)g									59.84±6.20		Alveolar wall thinning, alveolar cavity expansion or alveolar wall rupture, fusion to form pulmonary bullae ; bronchial mucosal necrosis, shedding, with lymphocytes, plasma cells mainly inflammatory cell infiltration, etc.	The modelling was carried out using an endotracheal drip of lipopolysaccharide combined with continuous fumigation, and 200 mL of 0.1% LPS solution was injected into the airways of rats on both day 1 and day 14 of modelling, while fumigation was given for 56d.	Symptoms such as yellowish hair, reduced body mass, depression, unresponsiveness, and respiration with wheezing sounds are present.	successful modeling		483.15±6.08	331.55±7.21						(1)Sample size calculation.(2)Random sequence generation.
		13	Peiwei Huang,Jingyu Lin.et.al.	Journal of Clinical Pulmonology	2020.11	Effects of Chize acupoint injection on airway histomorphology and oxidation level in rats with chronic obstructive pulmonary disease	9 weeks of age，7/21	male，240 ± 20											Rat tracheal mucosal epithelial cell injury, cilia adhesion, shedding, wall congestion and edema, gland hyperplasia hypertrophy alveolar structure disorder alveolar height expansion, alveolar septum narrowing or even fracture synthesis of pulmonary bullae, pulmonary interstitial inflammatory cell infiltration.	On the 1st and 35th days of modelling, 1mg/mL of LPS solution was injected into the trachea after anaesthesia, and 0.2mg/200ul/rat was injected. On the 1st and 35th day, after anaesthesia, 1mg/mL of LPS solution, 0.2mg/200ul/rat, was dripped into the trachea, and the rats rested for 6d. On the next day, the rats were placed in a 0.18m3 smoky cylinder for fumigation (10 cigarettes were lit and put…		successful modeling									(1)Sample size calculation.(2)Random sequence generation.
		14	Tao Jin,Tiankui Hu.et.al.	Yunnan Journal of Traditional Chinese Medicine	2020.9	Effect of Mimenghua Capsule on Airway Remodeling in Rats with Chronic Obstructive Pulmonary Disease	6-8 weeks of age ，10/50	male，(200±23)g，							4.72±0.06	4.85±0.11	66.79±1.01			On the lth and 14th d, after anaesthetising the rats with sodium pentobarbital, the necks were opened to expose the trachea, and lipopolysaccharide (LPS) was injected into the trachea with a 1 mL syringe for 0.2 mL each, and cigarettes were smoked for 0.5 h in a 75L airtight box from the 2nd to the 13th d, and in the mornings of the 15-28th d every day.		successful modeling									(1)Sample size calculation. (2)Random sequence generation.(3)State the reasons for excluding animals from the analysis.
		15	Rong Hu,Yan Huang.et.al.	Shanghai Medicine	2010.11	Effects of sevoflurane on P65 in airway and lung tissue and lung function in rats with chronic obstructive pulmonary disease	6-8 weeks of age, 8/32	male，180-220 g												The rats were not smoked on the day of airway injection, and were anaesthetised by intraperitoneal injection of 100 mg/kg of 50% ketamine hydrochloride on days 1 and 15 respectively, and then injected into the airway with 0.2 and 0.1 mL of a 1 g/mL aqueous endotoxin solution; 5 cigarettes were smoked once a day on days 2-7, and 10 cigarettes were smoked 3 times a day on days 8-28, each time for 3…		successful modeling									(1)Sample size calculation.(2)Random sequence generation.
		16	Ming Jiang,Changming Wang.et.al.	Journal of Clinical Pulmonology	2010.1	Effects of PDTC on hemodynamics in rats with chronic obstructive pulmonary disease	8weeks of age,6/48	male，180～220 g							0．5167±0．0480				There were inflammatory cell infiltration in the airway wall, cell proliferation in the airway epithelium, obvious emphysema, and formation of pulmonary bullae.	LPS was injected via the airway on days 1 and 14, 200 u/dose, and cigarettes were smoked in a homemade plexiglass chamber for l h/day for 4 weeks.		successful modeling									(1)Sample size calculation.(2)Random sequence generation.
		17	Jie Li,Aiguo Dai.et.al.	Chinese Journal of Respiratory and Critical Care	2009.11	PGC-1α and Nrf2 synergistically regulate the effect of 1-glutamylcysteine synthase on COPD in rats.	8weeks of age,6/48	male，(220±20)g					21.93±2.99	2.32±0.48			60.47±4.62		The bronchial mucosa of rats was thickened and exfoliated, the basal cells were disordered, the epithelial layer and smooth muscle layer were thickened, the alveolar structure was disordered, the alveolar tube, alveolar sac and alveoli were enlarged, the alveolar wall was broken, and some alveoli were fused into pulmonary bullae, pulmonary interstitial hyperplasia, inflammatory cell infiltration.	LPS was injected intratracheally into the trachea on the 1st and 14th d each at 200 doug/200L, and fumigated in a homemade airtight box every morning on the 2nd-13th d and 15th-28th d. Five cigarettes were smoked each time for about 10 min, with a 5-min break between changes of cigarettes, and the period before and after lasted for 60 min; it was administered for 28 days in total.		successful modeling									(1)Sample size calculation. (2)Random sequence generation.(3)State the reasons for excluding animals from the analysis.
		18	Rui Kang,Yaqiong Zhang.et.al.	Shaanxi Medical Journal	2022.4	Experimental study on the effect of arbidol on airway inflammation and airway mucus hypersecretion in rats with chronic obstructive pulmonary disease.	8weeks of age,15/45	male，(220±20)g	2.48±0.32				19.61±1.21	0.62±0.24	0.29±0.04					Rats were anaesthetised by intraperitoneal injection of 6% chloral hydrate on days 1 and 14 of modelling, injected with lipopolysaccharide solution via the trachea, and placed in a fumigation chamber in the morning of each day from days 2 to 13 and from days 15 to 28, with 15 cigarettes inhaled continuously each time, and smoked once a day for 30 min.		successful modeling		498.27±32.95	235.72±24.92						(1)Sample size calculation. (2)Random sequence generation.(3) Declaration of potential conflicts of interest and research funding.(4)State the reasons for excluding animals from the analysis.
		19	Yan Jin,Wenming Liu.et.al.	Chinese Journal of Applied Physiology	2020	The role and mechanism of multiligand proteoglycan-1 in pulmonary epithelial-mesenchymal transition in rats with chronic obstructive pulmonary disease	8-12 weeks，10/30	male，200-240 g					21.74±6.26	4.05±0.31					The airway mucosa of rats fell off, the lumen was narrow, the airway wall was infiltrated by more inflammatory cells, and the emphysema was serious.	The rats were anaesthetized by intraperitoneal injection of 10% chloral hydrate on the 1st and 14th days of modelling, fixed on the rat plate in the supine position, exposed the trachea, injected with lipopolysaccharide 200 μg/200 μl (1 mg/ml), sutured the skin, and sterilized the incision, and then returned to the original rat box to be reared after the rats were awake. The rats were placed in t…		successful modeling									(1)Sample size calculation.(2)Random sequence generation.
		20	Rong Hu,Guofeng Yan.et.al.	Laboratory Animals and Comparative Medicine	2009.3	Establishment of COPD rat model by modified smoking combined with intratracheal injection of LPS	6-8 weeks of age,10/30	male，18-220 g							0.42±0.22			7.45±18.73	The tracheal and lung tissues of rats were observed under light microscope. It was found that the goblet cells of tracheal and bronchial epithelium proliferated and the respiratory bronchioles were destroyed. The lumen was partially occluded, the bronchial smooth muscle was thickened, the collagen deposition was increased, the alveolar wall was thinned, the volume was increased, or even ruptured.…	On days 1 and 15 of the experiment, rats were anaesthetised by intraperitoneal injection of 50% ketamine hydrochloride (100 mg/kg) and injected into the airway with 0.2 ml of 1 g/ml aqueous LPS (no smoking on the day of the airway injection), and were given 10 cigarettes three times a day from day 2 to day 28 for 30 min, with a break of 2 h between each dose.	Rats showed symptoms such as coughing, shortness of breath, increased oral and nasal secretions, decreased food intake, withered and yellowish fur, and significant weight loss.	successful modeling			44.96±60.47						(1)Sample size calculation. (2)Random sequence generation.(3)State the reasons for excluding animals from the analysis.
		21	Na Jin,Dewei Meng.et.al.	Emergency Chinese Medicine	2018.8	Effects of astragalus polysaccharides on inflammatory response and lung function in COPD rats	8 weeks of age，20/120	male，220～250 g					22.47±1.85	4.13±0.49（v1)					The structure of pulmonary lobules in rats was abnormal, with obvious cell degeneration, necrosis and shedding. Some alveoli were significantly enlarged, the alveolar wall was broken, and inflammatory cell infiltration occurred in the interstitium.	A total of 28 d of modelling time was required, and 200 uL of lipopolysaccharide (1 g/L) was injected via the trachea after anaesthesia was administered on days 1 and 14, and cigarette smoke was inhaled continuously for 30 min in a sealed smoke chamber from days 2 to 28 (except for day 14), once a day.	Rats are mentally unstable and unresponsive, their fur is lustreless and yellowish, they lose appetite, their body mass decreases, they lose weight, and they develop respiratory disorders such as coughing, wheezing, rales and phlegm sounds.	successful modeling		469．17±13．62	231．76±16．084	5．93±1．31					(1)Sample size calculation.(2)Random sequence generation.
		22	Shaosong Kuang,邝少松、Jiarong Yan.et.al.	Chinese Journal of Pharmacology and Toxicology	2014.2	Therapeutic effect of Keke tablets on chronic obstructive pulmonary disease in aged rats	14-16 months old、90/104	female,63,300-500g，male,41,600-900g					12.4±3.8		4.2±0.4			0.055±0.009	Under the microscope of rats, a small amount of bronchial mucosal epithelium of individual rats fell off, cilia were irregular, and some cilia fell off. In some rats, the focal mucosal folds increased slightly, and the wall and smooth muscle thickened slightly. There was no increase in secretions in the lumen ; mild inflammatory cell infiltration around the bronchus was observed. Moderate thicken…	Rats were placed in a closed smoke chamber with 100 g of tobacco for 60 min each time, twice a day at 30 min intervals for 30 d. On days 1, 10, and 21 of modelling, atropine was given at 0.5 mg-kg-1sc, followed by 3% sodium pentobarbital for anaesthesia 30 min later, and 0.1% LPS200 was injected by tracheal intubation in the μL	Hair is dull, yellowish, tired and thin.	successful modeling									(1)Sample size calculation. (2)Random sequence generation.(3)State the reasons for excluding animals from the analysis.
		23	Rong Hu,Yan Huang.et.al.	China Medical Journal	2009.11	The changes and significance of TNFα and P65 in rat model of chronic obstructive pulmonary disease	6-8 weeks of age，10/20	male，180g-220g											The goblet cells proliferated in the trachea and bronchial epithelium, the respiratory bronchioles were destroyed, the lumen was partially occluded, the bronchial smooth muscle was thickened, the collagen deposition was increased, the alveolar wall was thinned, the volume was increased, and even ruptured. Multiple alveoli in the center of the field of view merged into pulmonary bullae, and lobula…	On the first and fifteenth days of the trial in 50% ketamine hydrochloride 100 mg/kg intraperitoneal injection of anaesthesia in the airway were injected into the lg/ml lipopolysaccharides (LPs) aqueous solution of 0.2 m inhalation O.1 ml (the day of the airway injections do not smoke), the first (2-7) d each smoking dose of 5 smoke for 30 min, three times a day, each time the intervals between t…		successful modeling									(1)Sample size calculation.(2)Random sequence generation.
		24	Wanfu Hu,Ming Liu.et.al.	Chinese pharmacy	2021.3	The inhibitory effect of Qingfei Baoyuan Capsule on airway inflammation in COPD model rats and its effect on NLRP3 signaling pathway	6-8 weeks of age,10/60	male， 180-220 g									85.46±4.89		The alveolar wall of rats was thickened and over-expanded, the number of alveoli was reduced, a large number of inflammatory cell infiltration was seen, and alveolar fusion was partially seen.	LPS was injected into the trachea of rats on days 1 and 14 of the experiment; on days 2-28 (except day 14), rats were allowed to smoke passively for 30 min, 1 cigarette/rat.		successful modeling									(1)Sample size calculation. (2)Random sequence generation.(3)State the reasons for excluding animals from the analysis.
		25	Xiaochen Hu,Jingjing Li.et.al.	International Journal of Geriatrics	2018.7	Comparison of the efficacy of tiotropium bromide and budesonide in elderly rats with chronic obstructive pulmonary disease model.	10/40	male，700-750g	5.384±0.512				18.857±3.032	3.595±0.689			66.214±11.043			Rats were anaesthetised with 10% chloral hydrate by intraperitoneal injection on the 1st and 14th day, then intubated, and LPS (1 g/L) was injected into the endotracheal tube by endotracheal drip, and were fumigated with 20 cigarettes per day (5 cigarettes per day) on each day except the 1st and 14th day (20 cigarettes per day, 5 cigarettes per day, lighted, and then placed in the fume box with t…		successful modeling									(1)Sample size calculation.(2)Random sequence generation.
		26	Fang Li,Xinyu Wang.et.al.	Journal of Clinical Pulmonology	2016.9	Study on Suzi Jiangqi Decoction enhancing anti-inflammatory effect of Salmeterol Xinafoate and Fluticasone Propionate Powder for Inhalation on chronic obstructive pulmonary disease in rats.	6 weeks old，10/60	male，180-220ｇ											The bronchial mucosal epithelium of rats fell off, and a large number of inflammatory cells infiltrated around the wall of the tube, with an obvious increase in goblet cells. Fibroblasts began to proliferate, small airway smooth muscle proliferation disorder, smooth muscle thickening, collagen fibers increased, lumen narrowing ; the alveolar cavity was significantly enlarged, the alveolar wall wa…	Rats were anaesthetised with 10% chloral hydrate (0.3 ml/100 g) by intraperitoneal injection on days 1 and 14, and were exposed to cigarette smoke (except on days 1 and 14) by injecting 5% (V/V) of cigarette smoke into a homemade fume box each time for 30 min once a day until the 28th day of the experiment.	The rats showed different degrees of restlessness, accelerated respiration, with the prolongation of the modelling time, the hair gradually lost its luster, lethargy, activity was obviously reduced or prone to immobility, or even gathered into a group, nodding movement, shortness of breath, abdominal muscle twitching, wheezing, and there were symptoms such as sneezing and an increase in the nasal…	successful modeling									(1)Sample size calculation. (2)Random sequence generation.(3)State the reasons for excluding animals from the analysis.
		27	Wei Li,Zibing Liu.et.al.	Journal of Hunan University of Chinese Medicine	2021.4	Effects of electroacupuncture on pulmonary function and TGF-β, TNF-α and IL-8 in rats with chronic obstructive pulmonary disease model.	8 weeks of age,20/60，	male，220±20g						reduction			reduction		The alveolar cavity of rats was significantly enlarged, inflammatory cell infiltration appeared in the lung tissue gap, and obvious inflammatory reaction appeared in the lung.	A homemade 1 m×1 m×1 m Plexiglas box was used as the fumigation box, with a 5 cm diameter ventilation hole at the top. The rats were placed in the box and 20 cigarettes were lit at the same time, and the cigarettes were replaced once after 30 min, and each time the rats were fumigated for 60 min, once/d, for 60 d. The rats' trachea was surgically exposed after anaesthesia on the 1st day of the mo…	Rats with increased coughing, obvious wheezing, rales in the throat, mucus adhering to the corners of the mouth and around the nostrils, depressed, with yellowed, severely shedding and dull fur, and with depressed spirits	successful modeling									(1)Sample size calculation.(2)Random sequence generation.
		28	Siwei Li,Ling Zhang.et.al.	Journal of Beijing University of Chinese Medicine	2014.5	A rat model of chronic obstructive pulmonary disease was established by cigarette smoking plus intratracheal injection of lipopolysaccharide and ozone exposure.	4-week-old,10/30	male，150g		58.26±2.98	3.01±0.19×10-4			1.139±0.332				0.662±0.071	The volume of the two lungs increased significantly, the elasticity was poor, the surface of the lung was slightly uneven, and a large number of alveolar cavities were seen in the lung section, with different sizes and shapes. A large number of inflammatory cells such as neutrophils, eosinophils and lymphocytes were observed in the airway and peripheral blood vessels. Bronchial mucosal epithelial…	Rats were placed in glass fumigation boxes (10 rats per box) from day 8 to day 91 and smoked with cigarette smoke for 30 min/times, once/d, 10 cigarettes/times, and every 5 d of fumigation with a 2-d break (i.e., 12 weeks of fumigation, 5 d of fumigation per week, with a 2-d break). LPS was injected via the trachea on days 21, 49 and 77.	The rats showed intermittent coughing, shortness of breath, depression, arched back and curled up, yellowish and lusterless fur with severe shedding, cyanosis of lips and fingers and paws, and lethargy.	successful modeling									(1)Sample size calculation. (2)Random sequence generation.(3) Declaration of potential conflicts of interest and research funding.
		29	Yupin Li,Bailing Luo.et.al.	Chinese Journal of Integrative and Respiratory Medicine	2014.1	Resveratrol attenuates endoplasmic reticulum stress-induced apoptosis of alveolar epithelial cells in rats with chronic obstructive pulmonary disease.	12-week-old,12/48	male，280-320g									(59±4）	(0．154±0．013）	The bronchial epithelial cells of rats were degenerated and necrotic, some cells were detached, the bronchiole wall was thickened, narrowed and deformed, a large number of inflammatory cells were infiltrated, the alveolar wall was thinned and overexpanded, the number of alveoli was reduced, and some alveolar fusion and pulmonary bullae were observed.	On days 1 and 31, rats were anaesthetised with 10% chloral hydrate 3 ml/kg intraperitoneally and injected with lipopolysaccharide 2 g/L. Rats were placed in a 72 L homemade Plexiglas box in the morning of each day on days 2-30 and 32-60, respectively, and were exposed to tobacco smoke once a day for 0.5 h with 12 cigarettes each time for 0.5 h. Rats were also exposed to tobacco smoke 0.5 h prior …	Rats gradually showed reduced diet and activity, emaciation, dry and yellow hair, increased hair loss, shallow and rapid breathing, but gasping and obvious chest and abdominal contradictory respiration during fumigation, and slowed down the response to repulsion.	successful modeling									(1)Sample size calculation.(2)Random sequence generation.
		30	Zhuying Li,Jingbo Wang,et,al.李竹英，王晶波	Modern Journal of Integrative Chinese and Western Medicine	2019.2	Effect of Yiqi Jianpi Recipe on Lung Function and Serum TNF-α IL-8 in Rats with Chronic Obstructive Pulmonary Disease	12-week-old,10/60	male，(200±20 )g									(58.07-5.08)%			LPS was injected on days 1, 8, 15, and 22 of the experiment, and rats were placed in homemade closed moulding boxes on days 2-7, 9-14, 16-21, and 23-28 of the experiment, and were given 15 cigarettes to smoke for 30 min in the morning every day.	Fluffy fur, decreased sensitivity, lethargy, insignificant increase in food intake and body mass, decreased body mass in some rats; increased respiratory rate; whooshing and coughing could be observed in rats	successful modeling		430.24土15.11	321.09±15.27						(1)Sample size calculation. (2)Random sequence generation.(3)State the reasons for excluding animals from the analysis.
		31	Xizhang Liang,Yong Cao.et.al.	Lishizhen Medicine and Materia Medica Research	2010.11	Effect of Bushenyifeihuayu method on lung function in rats with chronic obstructive pulmonary disease	3-month-old,8/32	half male and half female,，（180±20）g											The alveolar duct, alveolar sac and alveoli were obviously enlarged, the alveolar wall was broken in many places, and some alveoli fused with each other to form pulmonary bullae. The bronchioles and terminal bronchioles showed different degrees of chronic inflammatory cells, neutrophils and lymphocytes infiltration.	COPD modelling using a combination of lipopolysaccharide and fumigation	The rats showed coughing, shortness of breath, wheezing, increased respiratory secretions, decreased body mass, withered and easily shedding fur, lying down and little movement, dry and hard stools, and other symptoms.	successful modeling									(1)Sample size calculation.(2)Random sequence generation.
		32	Surong Fang,Wei Gu.et.al.	Journal of Southeast University(Medical Science Edition)	2014.4	Expression and significance of CC16 mRNA in airway epithelium of COPD rats	6-8 weeks of age, 20/30	male 200±20g											The bronchial lumen of rats was severely deformed, the columnar epithelial cells were obviously exfoliated, the alveolar wall was thinned, the alveolar cavity was enlarged and fused into pulmonary bullae, the cilia were lodging and deformed, some were exfoliated and missing, the goblet cells were proliferated, the wall was obviously damaged and thickened, a large number of inflammatory cells were…	The rats were placed in a closed box and fumigated at 5% smoke concentration, 2 times/day, 0.5 h/times, with an interval of 8 h between the 2 times, for a total of 90 days. On the 30th and 60th days, the rats were not fumigated, and lipopolysaccharide drip was administered.		successful modeling									(1)Sample size calculation. (2)Random sequence generation.(3) Declaration of potential conflicts of interest and research funding.(4)State the reasons for excluding animals from the analysis.
		33	Zhengxing Ge,Xiao Li.et.al.	Basic and Clinical Medicine	2015.11	HSG inhibits the proliferation of airway fibroblasts in COPD rats through the Wnt / β-catenin pathway.	6 weeks old, 10/20	male 120±20g											The pathological changes of emphysema occurred in the lung tissue of rats. The alveoli expanded, the alveolar wall became thinner, and gradually broke and fused into pulmonary bullae, and the number of alveoli decreased significantly. Airway mucosal cilia appeared adhesion, degeneration and necrosis, and even shedding. Bronchial epithelial goblet cells proliferated and proliferated, and a large n…	COPD modelling using a combination of lipopolysaccharide and fumigation		successful modeling									(1)Sample size calculation. (2)Random sequence generation.
		34	Liang Cao,Jianhua Liu.et.al.	Chinese Journal of Difficult and Complicated Cases	2020.7	Astragalus polysaccharide inhibits the decrease of mean platelet volume induced by inflammatory response in COPD rats through TLR4 / NF-κB pathway.	8 weeks old, 50/60	male 200±20g												On days 2 to 28 (excluding day 14), the patient was placed in a sealed smoke chamber and inhaled cigarette smoke once a day for 30 min each time, and the LPS drip was administered on days 1 and 14.	Rats were depressed, unresponsive, with reduced appetite, emaciation and respiratory symptoms such as coughing, rales and sputum sounds.	successful modeling		414.95±22.61							(1)Sample size calculation. (2)Random sequence generation.(3) Declaration of potential conflicts of interest and research funding.(4)State the reasons for excluding animals from the analysis.
		35	Yue Dai,Nian Cao.et.al.	Journal of Clinical Pulmonary Medicine	2018.5	Study on the protective effect of ursolic acid on chronic obstructive pulmonary disease.	8 weeks of age,20/30	male 220±20g									0.54±0.05		The alveolar septum was significantly thickened, the thickness of the alveolar wall was significantly thinner, the alveolar cavity was collapsed, the lumen was narrowed, the atrophic alveolar collapse was significantly increased, and a large number of inflammatory cell infiltration was observed.	Rats were placed in the smoke chamber 4 times a day for 1 h each time for a total of 30 d. LPS drip was performed on days 1 and 14.	The rats had yellowish hair, large amount of shedding, poor mobility, frequent coughing, significantly reduced diet and weight gain (58.23 ± 6.17), and their general conditions were significantly worse than those of the control group.	successful modeling	8.0±0.5								(1)Sample size calculation. (2)Random sequence generation.
		36	Baizhang Dai,Chaofeng Ren.et.al.	Journal of Clinical Pulmonary Medicine	2017.5	Changes of regulatory T cells in different rat models of chronic obstructive pulmonary disease.	7 weeks of age, 20/30	male 190-220g											The average lung lining interval is larger.	Exposure to 10 cigarettes per day in the morning in a closed box with a smoke concentration of approximately 5 per cent for 0.5 h for 6 months. The continuous smoking group was exposed to passive smoking for 30-45 min, 6 days a week, for 6 months.		successful modeling							93.42±47.57	92.71±31.56	(1)Sample size calculation. (2)Random sequence generation.
		37	Li Dai,Taihua Wu.et.al.	Journal of Critical Care in Internal Medicine	2007.9	Effect of all-trans retinoic acid on the expression of matrix metalloproteinase-2,9 in lung tissue of COPD rats.	12 weeks of age, 45/60	male 250±20g											Lin-like epithelial metaplasia of the bronchial mucosa, excessive proliferation of goblet cells, destruction of alveolar wall in lung tissue, enlargement of alveolar cavity, partial fusion into pulmonary bullae, and neutrophil infiltration of pulmonary macrophage lymphocytes.	Rats were placed in containers for passive smoking on days 2 to 13 and 15 to 28 for 30 min once a day for 4 weeks.		successful modeling						4.8±0.3		7.1±0.8	(1)Sample size calculation. (2)Random sequence generation.(3) Declaration of potential conflicts of interest and research funding.
		38	Xue Dong,Xun Zhou.et.al.	Journal of Medicine & Pharmacy of Chinese Minorities	2020.2	Intervention of Miao medicine Shuangshencao on HPA axis in COPD rats with lung and kidney yang deficiency.	10-12 weeks of age,60/80	male 80±120g											The structure of lung tissueThe trachea was destroyed, the alveolar wall, trachea and bronchioles were infiltrated by a large number of inflammatory cells, the bronchial bronchiole wall was thickened obviously, the alveolar dilatation was enlarged obviously, and the alveolar septum was thickened obviously.	On day 1 and 16, rats were anaesthetised and injected with lipopolysaccharide intratracheally, cigarettes were fixed in the fumigation device, two finger-sized holes were drilled on one side of the device for ventilation, and 4-5 cigarettes were fumigated once a day for 30 min each time for a total of 30d.	Hair colour is withered and yellow, hair is sparse and falling off, the body is relatively thin, little movement, poor appetite, shortness of breath, proximal weakness, more secretions, occasional coughing, and slow movement.	successful modeling									(1)Sample size calculation. (2)Random sequence generation.
		39	Mei Fan,Jun Deng.et.al.	Journal of Modern Medicine & Health	2018.2	The role of osteopontin in airway remodeling in COPD rats and the intervention effect of azithromycin experimental study	6-8 weeks of age, 12/18	male 180-200g											Rat airway smooth muscle hyperplasia, mucus gland hyperplasia, airway mucus plug formation, increased collagen deposition around the airway, thickening of the tube wall, stenosis of the lumen, airway cilia lodging, shedding, and a large number of inflammatory cell infiltration around ; alveolar cavity irregular expansion, alveolar septum rupture, pulmonary bullae formation.	On days 1 and 14, lipopolysaccharide 200 μg (0.2 mg/0.2 m L) was injected via endotracheal drip, and the rest of the day, cigarettes were smoked twice a day (more than 6 h between sessions), 8 cigarettes per session, 1 h per session, for a total of 6 weeks.	Rats gradually developed intermittent coughing, shortness of breath, decreased food intake, decreased activity, depression, yellowing and shedding of fur	successful modeling									(1)Sample size calculation. (2)Random sequence generation.(3) Declaration of potential conflicts of interest and research funding.
		40	Lixin Bi,Pengna Tian.et.al.	Journal of Clinical Pulmonary Medicine	2012.3	The role of matrix metalloproteinase-9 and its inhibitors in COPD rats with pulmonary fibrosis	8-10weeks of age,16/24	male 250-300g												On days 1 and 14, 200 μg of lipopolysaccharide (0.2 mg/0.2 m L) was injected through the trachea, and the rest of the rats were placed in a glass smoking box to smoke, with 5 cigarettes/trip, 2 times/d, and the duration of each smoking session was 1 h. After the rats were placed in a glass smoking box, they were placed in a glass smoking box to smoke.		successful modeling									(1)Sample size calculation. (2)Random sequence generation.
		41	Caixia Guo.	Chongqing Medicine	2016.4	The mechanism of azithromycin intervening inflammation in COPD rats through TLR ‐ 4 / NF ‐ κB signaling pathway.	6-8 weeks of age, 24/36	male 220±20g											Inflammatory cytokines infiltrated in lung tissue, the alveolar wall became thinner, the lumen narrowed, and the alveolar cavity became larger.	Rats were placed in the smoke chamber three times a day for 45 min each time, and cigarette smoke was injected into the chamber for 30 d. On day 15, 200 μL of 1 mg/mL LPS was injected into the airway.		successful modeling	39.54±1.47				1.92±0.23		31.84±7.65	40.50±7.83	(1)Sample size calculation. (2)Random sequence generation.(3) Declaration of potential conflicts of interest and research funding.
		42	Fang Cheng,Shangliang Wu.et.al.	Tianjin Journal of Traditional Chinese Medicine	2021.2	Effects of Baiji Granules on expressions of α-1 antitrypsin, Neutrophil Elastase and MPO in lung tissue of chronic obstructive pulmonary disease model rats.	6-8 weeks of age,50/60	male 180-220g									78.57±1.93			The rats were placed in a homemade plexiglass closed fumigation box, 10 at a time, with 8 cigarettes, and fumigated twice a day for 30 min each time.on day 1、15, 200 μL of 1 mg/mL LPS was injected into the airway		successful modeling									(1)Sample size calculation. (2)Random sequence generation.
		43	Fang Chen,Zhibo Xu.et.al.	Zhejiang Clinical Medicine	2015.4	Effect of Baofei Dingchuan Decoction on leptin and JAK2 / STAT3 pathway in hypothalamus of COPD rats.	6-8 weeks of age, 30/40	male 217±13g											There were different degrees of inflammatory cell infiltration and airway remodeling in the small airways of rats in each smoking group.	The rats were smoked in a homemade smoker for 2h per day (1h in the morning and 1h in the afternoon), and the smoke concentration in the box was maintained at 450-500bpm. 0.2ml of LPS was dripped into the airways of rats in the smoking group on days 30 and 45 respectively, and the rats did not smoke on the day of the drip, and they smoked for 24 weeks in total.	The rat's coat colour becomes dry, shaggy and yellow.	successful modeling									(1)Sample size calculation. (2)Random sequence generation.
		44	Wei Fan,Zhaohui Liu.et.al.	Journal of Practical Medicine	2012.12	Study on the regulatory mechanism of dexamethasone on ubiquitin-proteasome pathway in diaphragm of COPD rats.	7 weeks of age, 29/42	male 220-240g											There were a large number of inflammatory cell infiltration in the submucosa and around the bronchioles. Alveolar wall thinning, alveolar cavity expansion, rupture or fusion into pulmonary bullae, emphysema performance	1st and 14th weather intratube drip of LPS, exposure to 10 cigarettes per day, 30 min passive smoke time per session, twice daily for 4 weeks.		successful modeling			73.6±12.6						(1)Sample size calculation. (2)Random sequence generation.(3) Declaration of potential conflicts of interest and research funding.
		45	Wenjuan Cong,Jing Li.et,al.	Basic Research	2018.3	Effect of electroacupuncture on the expression of acetylcholine and mucin 5Ac in lung of rats with chronic obstructive pulmonary disease.	8-12 weeks，10/30	male 220-250g												On days 1 and 14 of modelling, all animals were injected with 200 μl (1 g/L) of lipopolysaccharide dissolved in saline via the trachea, and the rats were placed in a homemade box and then exposed to the CS of 20 lit cigarettes for 1 hour per day for 8 weeks.		successful modeling									(1)Sample size calculation. (2)Random sequence generation.
		46	Caihong Guan,Jin Liu.et.al.	Modern Practical Medicine	2013.7	Effects of cordyceps sinensis on lung function and matrix metalloproteinase-9 in bronchoalveolar lavage fluid of COPD rats.	12 weeks of age, 28/42	male 200±16g											The lung tissue had the characteristic pathomorphological changes of chronic obstructive pulmonary emphysema. A large number of inflammatory cells such as lymphocytes, plasma cells and neutrophils were infiltrated in each layer of bronchus. Inflammatory secretions were retained in the lumen. Some alveolar walls were destroyed and fused. The alveolar pores were enlarged and showed ribbon-like chan…	In the 1st/14th day, LPS was dripped into the tube, and the rats were placed in a homemade dye box, and 20 cigarettes were smoked passively at a time, once for l h, 3 times/d, for 8 weeks.		successful modeling									(1)Sample size calculation. (2)Random sequence generation.
		47	Siqing Chen,Wenying Xie.et.al.	Chinese Journal of Gerontology	2016.12	Erchen decoction on oxidative stress and silent information regulator 1 in chronic obstructive pulmonary disease.	6 weeks of age, 40/50	male 230-270g											In the process of COPD lesions, oxidative damage increases the exudation of neutrophils, eosinophils, macrophages and T lymphocytes, increases the cytokines released by inflammatory cells, and increases lung inflammation.	On days 1 and 14, all animals were injected with 200 μl (1 g/L) of lipopolysaccharide dissolved in saline via the trachea; except for day 14, rats were placed in a fumigation box from day 2 to day 30, and were exposed to cigarette smoke for 2 times/d, with 8 cigarettes/times, for 30 min/time.		successful modeling						11.39±0.36	83.78±0.23		(1)Sample size calculation. (2)Random sequence generation.(3)State the reasons for excluding animals from the analysis.
		48	Yanrong Gao,Wei Zhang.et.al.	Modern Distance Education in Chinese Medicine	2020.2	Experimental study on the effect of Compound Longxing Tablets on lung function and serum TNF-α in rats with chronic obstructive pulmonary disease.	6-8 weeks of age ,48/60	male 200±5g											The injury and repair of the respiratory mucosa, the proliferative changes of the glands, and the infiltration of inflammatory cells in the wall.	On days 1 and 14, rats were titrated with LPS and then placed in a homemade fume box with cigarette smoke for 40 min/d for 28 days.	The rats showed slow weight gain, obvious reduction in activity, curled up with arched backs, flaccid skin, lusterless fur and severe shedding, coughing, and rales were detected.	successful modeling			898.16±48.58						(1)Sample size calculation. (2)Random sequence generation.
		49	Wei Guan,Na Guo.et.al.	Emergency Chinese Medicine	2016.1	Study on the effect of abdominal acupuncture on chronic obstructive pulmonary disease respiratory muscle fatigue model rats.	6-8 weeks of age, 20/30	male 180-220g											Bronchial mucosal epithelial degeneration, necrosis, shedding, bronchial wall inflammatory hyperemia, edema, a large number of inflammatory cell infiltration, lung has obvious pathological changes.	Replication of a rat model of COPD using fumigation combined with intratracheal injection of lipopolysaccharide	Rat modelRats were depressed. Activity and food intake decreased significantly, squinting, piling up, unresponsive, less food, reduced body mass, sparse, greyish-yellow coat with severe shedding, coughing, increased respiratory secretion.	successful modeling			243.41±45.12						(1)Sample size calculation. (2)Random sequence generation.
		50	Hailan Bao,Gele Teri.et.al.	China Pharmacy	2021.12	Improvement effect of safflower yellow pigment on lung function of chronic obstructive pulmonary disease model rats.	8 weeks of age,55/65	male 200±20g											The lung tissue of rats showed obvious pathological morphology, and the lung epithelial cells were degenerated and necrotic, and the intercellular space was accompanied by a large number of inflammatory cell infiltration.	Rats were placed in a homemade Plexiglas box and smoked for 1 h per day with 20 cigarettes each time, and lipopolysaccharide (1 mg/kg, no smoke on the day of injection) was injected into the trachea on days 7, 14 and 21 after the start of the experiment for 8 weeks.		successful modeling	226.78±12.34	199.11±5.63	164.74±8.58						(1)Sample size calculation. (2)Random sequence generation.(3) Declaration of potential conflicts of interest and research funding.
		51	Donghui Mi,Jing Wang.et.al.	Chinese Journal of Gerontology	2010.11	Effect of erythromycin on airway inflammation in a rat model of chronic obstructive pulmonary disease	11周龄 24/42	male ,210—230 g							2.45±0.34	3.23±0.18	65.54±5.88	0.27±0.33	Increased inflammatory factors in the lungs with significant pathological changes.	The rats were given continuous inhalation of fresh aroma smoke for 1 h per day, 2 per rat per day for 28 days, in a homemade fume box on days 1 and 14, with LPS dripped into the tube on days 2-13, and from days 15 to 28.		successful modeling			119.20±1.63		1.44±0.11	0.2±0.00	0.42±0.01	0.80±0.11	(1)Sample size calculation. (2)Random sequence generation.
		52	Lin Lin,Xuhua Yu.et.al.	Journal of Nanjing University of Traditional Chinese Medicine(Social Science Edition)	2015.1	Effect of Jianpi Yifei II on the regulation of oxidative / antioxidant imbalance and ultrastructure of lung tissue in rats induced by smoking combined with lipopolysaccharide.	6-8 weeks of age, 40/50	male 180-220g											The outer edge of alveolar type I cells was incomplete, and there were many vacuoles of different sizes in the cytoplasm. The outer edge of alveolar type II cells was also incomplete, with a small amount of microvilli on the free surface, a small amount of lamellar bodies and mitochondria in the cytoplasm, and some small vacuoles. The nucleus was irregular and the outer edge was incomplete ; the …	LPS 0.2 mL (200 pg) saline solution was injected into the trachea of rats on days 1 and 14, and the rats were placed in a homemade fumigating and dyeing box for fumigation on days 2-13 and 15-30, with 10 cigarettes given each time and fumigated for 30 min twice a day, at 9:00 a.m. and 3:00 p.m. daily.	Rats showed depression, coughing, shortness of breath, increased oral and nasal secretions, flaccid skin, lusterless and yellowish fur, and emaciation.	successful modeling									(1)Sample size calculation. (2)Random sequence generation.
		53	Lizhu Chen,Jing Luo.et.al.	Practical Pharmacy and Clinical Remedies	2018.9	Study on the protective mechanism of rosiglitazone on inflammatory injury in chronic obstructive pulmonary disease.	6-8 weeks of age, 20/30	male 220±20g									0.54±0.05		The alveolar septum was significantly thickened, the thickness of the alveolar wall was significantly thinner, the alveolar cavity was collapsed, the lumen was narrowed, the atrophic alveolar collapse was significantly increased, and a large number of inflammatory cell infiltration was observed.	On the 1 st and 14 th day of modeling, 0.2 ml ( 200 μg ) of lipopolysaccharide ( LPS ) was dripped into the airway of each rat. The rats were placed in the smoke chamber four times a day, 1 h each time, for a total of 30 days.	The rats had yellowish fur, massive shedding, poor mobility, frequent coughing, and a significantly reduced diet.	successful modeling	9.00±0.55		13.5±1.00						(1)Sample size calculation. (2)Random sequence generation.
		54	Xiujuan Deng,Yu Liu.et.al.	Journal of Emergency in Traditional Chinese Medicine	2020.4	The effect of Maxing Ersan Decoction on the expression of MUC5AC and MUC5B in airway mucus hypersecretion of COPD rats.	10-12 weeks of age, 24/30	male 230±20g											HE staining of rats in the model group showed the formation of pulmonary vesicles of different sizes, destruction of alveolar septum, dilatation of small bronchi, shedding of tracheal epithelial mucosa, deformation of tracheal wall, retention of sputum in the lumen, and infiltration of lymphocytes and neutrophils around the wall and in the pulmonary interstitium.	The rats were exposed to 30 cigarettes of passive smoking in a self-made smoking exposure box, twice a day, with an interval of 10 hours each time, for 50 days. On the 1st and 28 th day of modeling, 0.2 ml ( 200 μg ) of lipopolysaccharide ( LPS ) was dropped into the airway of each rat, and no smoking was given during the day.		successful modeling									(1)Sample size calculation. (2)Random sequence generation.
		55	Wei Fan,Zhaohui Liu.et.al.	Chinese Journal of Respiratory and Critical Care	2011.11	Study on the correlation between diaphragmatic atrophy signaling pathway and interleukin-17 in rats with chronic obstructive pulmonary disease.	8 weeks of age, 18/30	male 230.76±7.61g											Bronchial wall thickening, respiratory bronchiole stenosis or even occlusion and significant emphysema, cilia lodging, shorter, uneven, partial shedding, partial degeneration and necrosis of bronchial mucosal epithelial cells, epithelial cell proliferation, increased number of goblet cells Hypertrophy, submucosal and bronchioles and surrounding inflammatory cell infiltration, mainly plasma cells …	The rats were placed in a self-made fumigation box, and passive smoking was given daily, 5 cigarettes each time, for 0.5 h. After 10 min, the smoke was exhausted and the second smoke was given. After smoking, the rats were fed normally for 4 weeks. At the same time, LPS was dripped on the first day and the 14 th day.		successful modeling									(1)Sample size calculation. (2)Random sequence generation.
		56	Yan Chen,Ying Xiong.et.al.	Chinese Journal of Disease Control and Prevention	2015.5	Changes in cytokine levels in a rat model of chronic obstructive pulmonary disease	8 weeks of age,84/96	male 200±20g									60.64±4.09		In the model group, the alveolar sac and alveoli gradually increased significantly, the alveolar wall became thinner and fractured, the alveolar cavity swelled, even ruptured and fused to form pulmonary bullae, the blood supply was significantly reduced, and the elastic fiber network was destroyed. Pulmonary interstitial inflammatory cells were obviously infiltrated, and a large number of neutrop…	On the first day and the 14 th day, the rats were dripped with LPS.After that, the model rats were put into the self-made smoking box for passive smoking ( 2 cigarettes were lit and put into the smoking box at the same time, and the cigarettes were replaced after the cigarettes were burned out by themselves, 4 times for each time, 8 cigarettes were needed, and the time was about 45 min ), once a …	The rats gradually showed signs and symptoms such as hair loss, yellowish colour, emaciation, loose skin, slow reaction, reduced activity, increased respiratory rate, and mental depression.	successful modeling		483.15±6.08	331.55±7.21						(1)Sample size calculation. (2)Random sequence generation.
		57	Xiangfu Zeng,zhaohui Liu.et.al.	International Journal of Respiration	2012.3	Mechanisms of skeletal muscle protein degradation in a rat model of chronic obstructive pulmonary disease.	8 weeks of age, 18/30只	male 230.76±7.61 g											The pathological sections of the model group showed thickening of the bronchiole wall, respiratory bronchial stenosis or occlusion, and significant emphysema changes. Cilia lodging, shorter, uneven, adhesion, part of the fall off. Bronchial mucosal epithelial cell degeneration and necrosis ; epithelial cell proliferation, goblet cell number increased and hypertrophy ; there were a large number of…	Rats were placed in a homemade fumigation chamber and titrated to the LPS on days 1, 14. Passive smoking was given at two times per day, 9:00-10:10 a.m. and 15:00-16:10 p.m., with 5 cigarettes each time (for 0.5 hr, and then a second passive smoking session was given 10 min later after the smoke had cleared for 4 wk, with a second passive smoking session for 4 weeks.	The rats showed slight shortness of breath and reduced food intake in one week of smoking; in a fortnight, they showed obvious smoky phenomenon, coughing, shortness of breath, mental instability and slow reaction; in four weeks, their fur colour was obviously yellow and lack of luster, and they showed deep and big breaths, depression, unsteady walking, and obvious emaciation.	successful modeling	175.7±5.1		73.6±12.6	73.6±12.6	14.48±2.79				(1)Sample size calculation. (2)Random sequence generation.
		58	Lingfeng Cai,Huixian Wang.et.al.	Journal of Chengdu Medical College	2016.6	Effect of Tanreqing Injection on airway mucus hypersecretion in rats with chronic obstructive pulmonary disease	10-12 weeks of age, 40/60只	male 200±20g											Bronchial mucosal congestion and edema, epithelial cell degeneration and necrosis erosion, a large number of chronic inflammatory cell infiltration around the bronchus ; the alveolar duct, alveolar sac and alveoli were significantly enlarged, the interval became thinner and broken, and the alveoli expanded and fused to form a large cystic cavity.	On days 2-40 (except days 8 and 15), rats were placed in a fumigation chamber and smoked 10 cigarettes for 30 min in the morning and 30 min in the afternoon each day, and the fumigation was stopped on days 41-50. LPS drip was performed.		successful modeling									(1)Sample size calculation. (2)Random sequence generation.(3)State the reasons for excluding animals from the analysis.
		59	Minghui Liu,Xun Zhou.et.al.	Journal of Medicine & Pharmacy of Chinese Minorities	2019.11	To explore the regulation mechanism of TGF-β1 / Smad3 pathway in COPD rats based on DCN.	4-week-old, 48/60	male 100±20g											The airway mucosal epithelium was partially exfoliated, the glands were hyperplastic and hypertrophic, a large number of inflammatory cells were infiltrated, the bronchial mucosal folds were thickened, the airway smooth muscle and small artery vascular smooth muscle were hyperplastic and hypertrophic, the lumen was narrowed, the alveolar volume was enlarged, the alveolar septum was thinned and pa…	On the 1st day and 14 th day, the rats were dripped with LPS, and the rats were randomly divided into 8-10 rats / box into a closed smoke box. On the 2nd to 13 th day and 15 th to 28 th day, the closed smoke box was given to the Yunnan ' Honghe ' cigarette smoke for 30 min / time, 10 rats / time, 2 times / d, with an interval of 6-8 h.		successful modeling									(1)Sample size calculation. (2)Random sequence generation.
		60	Ye Chen,Wanru Cai.et.al.	International Journal of Respiration	2016.5	The Effect of Wenshenyiqi Granule on Airway PCNA in Rats with Chronic Obstructive Pulmonary Disease and Its Related Mechanism.	8 weeks of age, 30/40	male 150±20g											A large number of inflammatory cells infiltrated around the alveoli and bronchus in the lung tissue, the bronchial mucosal epithelium fell off, the proliferation of small airway and small vascular smooth muscle was disordered, the lumen was narrowed, the collagen fibers were increased, the alveolar cavity was enlarged, and some alveolar walls were broken.	The rats were exposed to 30 cigarettes of passive smoking in a self-made smoking exposure box, twice a day, with an interval of 10 hours each time, for 50 days. On the 1st and 28 th day of modeling, 0.2 ml ( 200 μg ) of lipopolysaccharide ( LPS ) was dropped into the airway of each rat, and no smoking was given during the day.		successful modeling									(1)Sample size calculation. (2)Random sequence generation.
		61	Surong Fang,Lihua Sun.et.al.	Journal of Clinical Pulmonary Medicine	2012.8	Effect of cigarette smoking on CC16 level in serum and lung tissue of COPD rats.	6-8 weeks of age, 20/30	male 200±20g											The bronchial lumen of rats was severely deformed, the epithelial cells were obviously shed, the alveolar wall was thinned, the alveolar cavity was enlarged and fused into pulmonary bullae, the cilia were lost, the goblet cells of the bronchial wall were proliferated, the bronchial wall was destroyed and thickened, the submucosal glands were proliferated and hypertrophic, and a large number of in…	LPS was titrated twice and rats were placed in a closed box and fumigated at 5% smoke concentration, 2 times/day, 0.5h/trip, with an interval of 8 hours between the two trips, for a total of 90 days.		successful modeling									(1)Sample size calculation. (2)Random sequence generation.
		62	Lingling Xiong,Xue Deng.et.al.	Chinese Journal of Traditional Chinese Medicine	2016.5	Effects of simvastatin on airway inflammation and airway mucus hypersecretion in rats with chronic obstructive pulmonary disease.	6-8 weeks of age, 12/18	male 200±20g											There were a variety of inflammatory cell infiltration around the bronchial wall and blood vessels in rats, mainly neutrophils. A large number of epithelial cells fell off, cilia fell off obviously, the airway wall thickened obviously, the lumen was narrow, the alveolar wall became thinner, and a large number of fusions formed bullae.	Rats were anaesthetised with 6% chloral hydrate0 on days 29 and 42, respectively, and lipopolysaccharide (LPS) was injected into the trachea of rats; rats were placed in a sealed lm3 smoke chamber every morning from day 30 to day 56 (except day 42), and cigarette smoke was inhaled continuously for 30 min, once a day for 15 cigarettes/dose.		successful modeling		605±48.7	212.6±10.7						(1)Sample size calculation. (2)Random sequence generation.(3)State the reasons for excluding animals from the analysis.
		63	Kai Yang,Lu Guo.et.al.	China Medical Herald	2017.12	Simvastatin in a rat model of chronic obstructive pulmonary disease Early intervention effects	6-8 weeks of age,14/42	male，（180± 20）g											In rats, cilia at all levels of tracheobronchial tubes were seen to be adherent and inverted, shedding, cup-shaped cell hyperplasia, smooth muscle hyperplasia, hypertrophy, and chronic inflammatory changes with a large number of inflammatory cells; alveolar walls were thinned, dilated, ruptured, and fused, and alveoli and emphysema were formed, and alveolar intervals were thickened; fine bronchia…	On day 114, 200 g of LPS was dripped into the airways of rats via otoscopy and the rest of the rats were placed in a homemade Plexiglas sealed fume box (80 cm x 60 cm x 50 cm) for passive smoking every day (days 2-13, 15-60), smoking cigarettes twice, 14 cigarettes each time, for a duration of 1 h at intervals of 4 h. The total number of cigarettes smoked was 58 d. The total amount of cigarettes …		successful modeling	10.73±1.77		461.0±3.58						(1)Sample size calculation.(2)Random sequence generation.
		64	Tao Cheng,Chengyuan Ma.et.al.	Basic and Clinical Medicine	2021.1	Edaravone attenuates oxidative stress and inflammatory response in rats with chronic obstructive pulmonary disease	6 weeks old, 40/50	half male and half female, 180-200											Inflammatory cell infiltration in lung tissue of rats was obvious, alveolar wall thickening, pulmonary interstitial edema and congestion.	The rats were anesthetized on days 1 and 14, and 200 μL 1 mg / L LPS solution was instilled into the trachea. On days 2-13 and 15-28, the rats were placed in a closed glass box at 20 ∶ 00 every day for 30 min.		successful modeling									(1)Sample size calculation. (2)Random sequence generation.
		65	Tingzheng Fang,Yunyou Duan.et.al.	Tianjin Journal of Traditional Chinese Medicine	2016.7	Effect of Yifei Huoxue Decoction on oxidation and anti-oxidation imbalance of lung tissue in rat model of chronic obstructive pulmonary disease	10 weeks old, 30/40	male 250±20g									58.890±5.377		Bronchial mucosal epithelial cells degeneration and necrosis. The alveolar wall became thin, and the alveolar cavity expanded, ruptured or formed bullae. Inflammatory cell infiltration in bronchiole wall	On days 1 and 14, 200 μL of LPS ( 1 g / L ) was injected into the trachea by the above tracheal injection method. Cigarette smoke was smoked in the oral-nasal inhalation exposure system every morning on days 2-13 and 15-28. Each time, 10 cigarettes were burned at the same time, 15 mL for each cigarette, 8 for each cigarette at a rate of 1 suction per minute, and 64 min before and after. A total o…		successful modeling									(1)Sample size calculation.(2)Random sequence generation.
		66	Lingling Xiong,Chundong Zhu.et.al.	Chinese Journal of Traditional Chinese Medicine	2014.5	Effect of Yifei Jianpi Chinese medicine on airway inflammation and airway mucus hypersecretion in rats with chronic obstructive pulmonary disease	6-8 weeks of age, 20/30	male 200±20g											A large number of goblet cells proliferated and secreted more mucus in rat bronchus.	The rats were anesthetized by intraperitoneal injection of 6 % chloral hydrate 0.5ml / 1009 on the 29 th and 42 nd days, respectively. The intravenous trocar was quickly inserted into the trachea of the rats to inject LPS 200ug / 200ul.On the 30 th to 56 th days ( except the 42 nd day ), the rats were placed in a sealed lm3 smoke chamber every morning, and the cigarette smoke was continuously inh…		successful modeling		605±48.7	212.6±10.7						(1)Sample size calculation. (2)Random sequence generation.(3) Declaration of potential conflicts of interest and research funding.
		67	Lizhi Feng,Linan Shan.et.al.	Journal of Guangzhou University of Traditional Chinese Medicine	2016.1	Effects of Yiqi Huatan Decoction on AQP5, TNF-α and MUC5AC in bronchoalveolar lavage fluid of rats with chronic obstructive pulmonary disease	6-8 weeks of age, 80/100	male 180±20g											The bronchial epithelial cells in the lung tissue were disordered, with a small amount of cilia lodging and shedding, irregular arrangement, lumen deformation and stenosis, accompanied by a large number of inflammatory cell infiltration, mainly neutrophils, mononuclear macrophages and lymphocytes. The alveolar wall became thin or broken, the alveolar cavity increased, and some of them fused into …	Cigarette smoking combined with intratracheal instillation of lipopolysaccharide ( LPS ) : LPS 1μg / μL was injected into the trachea on the 1st and 14th days. From the 2nd to the 13th days, from the 15th to the 28th days, the model rats were placed in a closed box in the morning to fumigate the front door without filter cigarettes, 0.5h / d.		successful modeling									(1)Sample size calculation. (2)Random sequence generation.
		68	Kezhou Dong,Yimin Zhu.et.al.	Shanxi Journal of Traditional Chinese Medicine	2020.2	Effect of Yifei Huoxue Recipe on prethrombotic state in rats with chronic obstructive pulmonary disease.	12 weeks of age, 50/60	male 200±20g											The lumen was narrowed, the alveolar structure was destroyed, the alveolar cavity was enlarged, and emphysema was observed. A large number of inflammatory cells infiltrated in the bronchial wall and alveolar interstitium, mainly lymphocytes and macrophages.	After weighing the rats on the 1st and 14 th day, the rats were anesthetized by intraperitoneal injection of 4 % chloral hydrate at 0.4 mL / 100 g, and lipopolysaccharide was dripped into the nasal cavity. Except for the first day and the 14 th day, the rats were placed in the animal oral and nasal exposure system for oral and nasal exposure to tobacco smoke. The automatic smoking machine was use…		successful modeling		76.13±15.32(serum )	98.83±22.67 （serum）						(1)Sample size calculation. (2)Random sequence generation.
		69	Xiaodogn Peng,Qian Xian.et.al.	Chinese Journal of Gerontology	2018.7	Inhibitory effect of N-acetylcysteine on inflammatory response in rats with chronic obstructive pulmonary disease.	4 weeks of age ，10/50	male，(200±20）g											The alveolar structure was destroyed and a large number of inflammatory cells infiltrated.	The rats were placed in a glass smoke box, twice a day, 30 min each time, with an interval of 6 h for 28 days. Cigarette smoke was injected into the smoke box. At the same time, the rats were anesthetized on the 1st and 14 th days, and 200 μg / ml LPS was slowly injected along the trachea at one time, with a volume of 200 μl.		successful modeling	100.41±10.40ng/ml	39.26±3.93ng/ml	38.66±3.87ng/ml		8.48±0.84×108	4.88±0.40×108	3.86±0.38×106	1.59±0.13×106	(1)Sample size calculation.(2)Random sequence generation.
		70	Wei Ren,Gengyun Sun.et.al.	Chinese Journal of Pathophysiology	2015.1	Azithromycin on airway inflammation and airway inflammation in a rat model of chronic obstructive pulmonary disease effects of mucus hypersecretion	6-8 weeks of age,12/18	male,200-220g	2.13±0.25				18.46±0.83	0.51±0.30					Epithelial cell degeneration, necrosis, shedding, cilia decreased significantly, airway and perivascular inflammatory cell aggregation, mainly neutrophils. The wall of the trachea was significantly thickened, and tissue hyperplasia led to stenosis of the lumen, and inflammatory exudation was seen in the lumen. The alveolar wall became thinner, the alveolar cavity was enlarged, and multiple fusion…	On the 29 th and 42 nd days, rats were anesthetized by intraperitoneal injection of 6 % chloral hydrate ( 0.5 m L / 100 g ), and LPS 200 μg / 200 μl was injected into the trachea. On the 30 th-56 th days ( except the 29 th and 42 nd days ), the rats were placed in a sealed 1 m3 smoke chamber every morning for 30 minutes, 15 cigarettes / day, once a day.		successful modeling		605.0±48.7	212.6±10.7						(1)Sample size calculation.(2)Random sequence generation.
		71	Xiaojie,Pan,Jiaquan Fan.et.al.	Chinese Journal of Pathophysiology	2022.8	Puerarin inhibits alveolar epithelial cell apoptosis in rats with chronic obstructive pulmonary disease by regulating PINK1-parkin signaling pathway-mediated mitophagy.	6-8weeks of age,15/75	male，200-220g	reduction				reduction	reduction					The pathological changes of lung tissue in rats were obvious, the alveolar space was seriously congested, the inflammatory cells were infiltrated, and the alveolar septum and alveolar wall were thickened.	On the first day of the experiment, 1 mg / kg LPS was instilled into the trachea of SD rats. After that, the rats were placed in a self-made glass smoke box and lit up with cigarettes for 30 min. Two weeks later, LPS was instilled again on the 14 th day, and then smoked again.		successful modeling	increase		increase						(1)Sample size calculation.(2)Random sequence generation.
		72	Surong Fang,Wei Gu.et.al.	Journal of Nanjing Medical University(Natural Sciences)	2013.9	Smoking combined with endotoxin to construct COPD rat model	8 weeks of age,10/40	male，（200±10）g		12.7±1.5					61．25±5．53			8.50±0.38	The bronchial lumen of rats was severely deformed, the epithelial cells were obviously exfoliated, the alveolar wall was thinned, the alveolar cavity was enlarged and fused into pulmonary bullae, the cilia were lost, the goblet cells of the bronchial wall were proliferated, the bronchial wall was destroyed and thickened, the submucosal glands were proliferated and hypertrophic, and a large number…	Smoked with 5 % smoke concentration, 2 times / d, 0.5 h / time, 2 times interval of 8 h, a total of 90 d. On the 30th and 60th days, 200 μl normal saline and endotoxin ( LPS, 1 μg / μl ) were injected into the trachea without smoking.	The rats were lethargic, arched back and curled up, with yellowish and lustreless fur, serious hair loss, reduced activity ability, significantly reduced food and water intake compared with the healthy control group, coughing, shortness of breath, croup, dyspnoea, etc., emaciation, reduced sensitivity, dry stools, and dark yellow urine colour.	successful modeling		487.10±16.73pg/ml	222．58±5．63pg/ml						(1)Sample size calculation.(2)Random sequence generation.
		73	Chan Ling,Zhi Jiang.et.al.	Journal of Clinical Pulmonary Medicine	2021.9	The mechanism of miR-29b / MMP2 axis involved in chronic obstructive pulmonary disease	8 weeks of age,15/30	male 200±10g											The alveolar structure was obviously destroyed, the alveolar septum was widened, the alveolar wall was thinned, part of the alveolar wall was broken and fused, and compensatory emphysema was formed. A large number of inflammatory cell infiltration was observed.	On the first day, 1 m L of LPS solution ( 100 μg of LPS dissolved in 0.5 m L PBS ) was injected into the trachea once a week for 6 weeks. And in the rest of the 6 days of the week, the rats were placed in a self-made smoking box ( organic glass, length, width and height of 80cm × 80cm × 80cm ) for artificial passive smoking, every 2 times / d, each time 0.5h, interval 8h, each time 12 cigarettes,…		successful modeling									(1)Sample size calculation. (2)Random sequence generation.
		74	Fengping Ma,Guangbo Tan.et.al.	Clinical Journal of Traditional Chinese Medicine	2020.3	Effect of Bufei Decoction on IL-17 and TGF-β1 in peripheral blood of rats with chronic obstructive pulmonary disease emphysema	10-12 weeks of age, 20/30	male 220±20g											Obvious alveolar septum rupture, lung parenchyma destruction and emphysema were observed.	Lipopolysaccharide 0.2 m L ( 1 mg / m L ) was instilled into the trachea twice at D20 and D50, respectively. Rats were placed in a self-made smoking box for smoking from D1 to D19, D21 to D49, and D51 to D70, twice a day, once at 10 a.m. and once at 3 p.m., each lasting for 1 hour, with 10 cigarettes smoked each time.		successful modeling									(1)Sample size calculation. (2)Random sequence generation.
		75	Xinpeng Lu,Rong Liu.et.al.	Laboratory Animal and Comparative Medicine	2022.3	Comparative study on rat model of chronic obstructive pulmonary disease established by different methods	6-8weeks of age, 20/30	male 140-160g											In addition to the thickening of the bronchial wall, the infiltration of inflammatory cells in the lung tissue gap and the enlargement of the alveolar septum, some alveolar septum became thinner and broken, forming pulmonary bullae.	Rats were given LPS drops in the trachea and placed in a fume box, where 10 cigarettes were lit for smoke exposure for 1 h, once a day in the morning and once in the afternoon, with an interval of 6 h. Smoking was carried out for 6 d per week for 24 weeks.	Rats showed symptoms such as depression, coughing, shortness of breath, yellowish fur, and reduced food and water intake.	successful modeling		162.87±17.95（serum）	109.35±13.78（serum）						(1)Sample size calculation. (2)Random sequence generation.
		76	Zhijun Luo,Mingfeng He.et.al.	Journal of Guangzhou University of Traditional Chinese Medicine	2020.12	Therapeutic effect and mechanism of tonifying Zhong Yi Qi Tang plus flavour on rats with chronic obstructive pulmonary disease (COPD)	45/60	male 180-220g									52.37±8.43		Degradation of lung tissue proteins, destruction of lung tissue and airway remodelling, leading to the development of chronic obstructive pulmonary disease (COPD).	The rats were placed in a plexiglass poison box (120 cm × 100 cm × 50 cm), and the cigarettes were lit and placed in a seasoning box in a 2000 mL gas collection bottle, and the smoke was pressed into the poison box to make the rats passively smoked and poisoned. Ten cigarettes were smoked once a day in the morning and once in the afternoon, each time for 60 min, for a total of 80 d of continuous …	Rats with withered fur, slow movement, panting, and gradual loss of body mass.	successful modeling	234.25±36.89	157.12±20.53	116.84±13.24						(1)Sample size calculation. (2)Random sequence generation.(3)State the reasons for excluding animals from the analysis.
		77	Ying Xiong,Jinjuan Zhang.et.al.	Shandong Medical Journal	2016.1	Ipratropium Bromide Aerosol Inhalation Therapy on COPD Rats	36/48	male 180-220g						3.29 ±0.20			54.83 ±3.32		Microscopically, alveolar walls are seen to be thinned, fractured, and alveolar cavities are distended or rupture and fusion to form alveoli; bronchial mucosa necrosis and detachment with Pathological changes of emphysema and bronchial inflammation such as inflammatory cell infiltration.	On the 1st and 14th days of modelling, after anaesthesia, rats in each group were injected with 200 μL of 0.1% LPS solution into their airways. On the 2nd to 13th days of modelling, and on the 15th to 56th days of modelling, the model group and the treatment groups were subjected to passive smoking (Methods: two cigarettes were lit in the homemade fume box at the same time, and then replaced when…				483.15 ±6.08	331.55 ±7.21						(1)Sample size calculation.(2)Random sequence generation.
		78	Zhong Liu,Yongchun Li.et.al.	Chinese Journal of Gerontology	2009.5	Effect of ligustrazine on tumor necrosis factor-α in alveoli of rats with chronic obstructive pulmonary disease.	4-8weeks of age, 16/24	Male and female unlimited, 210±10g											Part of the epithelium of the bronchioles of the rats fell off. Mucus plugs and a large number of inflammatory cells were seen in the bronchial lumen. There were obvious inflammatory cell infiltration in the wall and its surroundings. The respiratory bronchioles were destroyed, the lumen was partially occluded, the alveolar wall was thinned or even ruptured, the alveolar cavity was irregularly en…	The rats were injected with 200 μg/200 μl of LPS each into the tubes on the 1st and 14th days, and then smoked cigarettes twice/d on the 2nd to 13th and 5th to 28th days in a homemade smoking and dyeing box (70 cm × 50 cm × 50 cm), with the amount of cigarettes smoked being 14 cigarettes/times, with the smoking time of 1 h each time and the interval between two times of smoking being 1 h. The rat…		successful modeling			90.02±4.46						(1)Sample size calculation. (2)Random sequence generation.
		79	Biman Ma,Zhaohui Liu.et.al.	Chinese Journal of Respiratory and Critical Care Medicine	2013.5	Effect of proteasome inhibitor MG-132 on the expression of inflammatory factors in rats with chronic obstructive pulmonary disease.	6-8 weeks of age,40/60	male 160±50g											Emphysema changes, alveolar wall thinning, alveolar cavity enlargement, partial fusion into pulmonary bullae, alveolar septum thickening, bronchial mucosa has different degrees of inflammatory changes ; there were a large number of inflammatory cell infiltration in the submucosa and around the bronchioles, especially the infiltration of neutrophils and lymphocytes.	The rats were slowly injected with 0.2 m L of 200 μg of aqueous lipopolysaccharide solution into the trachea, and were exposed to tobacco smoke from the 1st to the 14th and from the 16th to the 30th day of the experiments, and were placed in a homemade plexiglass poison chamber (80 cm × 50 cm × 40 cm), and were exposed to the smoke for 70 min in the morning and 70 min in the afternoon, and 5 ciga…		successful modeling									(1)Sample size calculation. (2)Random sequence generation.
		80	Ting Long,Dan Ding.et.al.	Practical Journal of Cardiac Cerebral Pneumal and Vascular Disease	2014.2	Effect of aqueous extract of Phyllanthus emblica on oxidative stress in rats with chronic obstructive pulmonary disease	12 weeks of age, 24/36	male 278.0±26.0g											Bronchial mucosal epithelial shedding, cilia lodging, a large number of lymphocytes, mononuclear macrophage infiltration, alveolar expansion, the formation of large vesicles.	On the 1st and 14 th day, 200 μg ( 200 μl ) of LPS was slowly injected into the trachea of rats and put into a self-made organic glass smoke box. The lit cigarette smoke was inhaled into a 100 ml syringe and injected into the smoke box for passive smoking in rats, 2 times / d, 16 cigarettes / time, 30 min / time, 2 times interval of more than 4 h, a total of 28 days.		successful modeling									(1)Sample size calculation. (2)Random sequence generation.
		81	Xiangang Lin,Wei Li.et.al.	Acupuncture Research	2021.3	Effect of electroacupuncture on the expression of mucin 5AC mediated by P38 mitogen-activated protein kinase signaling pathway in lung tissue of rats with chronic obstructive pulmonary disease.	6-8 weeks of age,20/30	male 200±20g											The alveolar space of the rats was significantly enlarged, the alveolar wall was broken, the inflammatory cells were significantly increased, the inflammatory cell infiltration was found in the lung tissue, the bronchial wall was thickened, and a large number of mucus secretions were found in the lumen, which had obvious inflammatory reaction. Pathology showed that the rats had obvious characteri…	Rats were subjected to tracheal drip injection of LPS (1 mg/kg) on days 1 and 15 of the experiment, and on days 2 to 14 and 16 until the end of the fumigation, the rats were placed in a homemade fumigation box with a size of 1 m×1 m×1 m, 2 times/d, with an interval of more than 4 h between each time, and were fumigated for 8 weeks, while the rest of the time was spent in normal feeding conditions.		successful modeling									(1)Sample size calculation. (2)Random sequence generation.
		82	Yan Luo,Xuekuan Huang.et.al.	Acupuncture Research	2014.1	Effect of electroacupuncture on expression of matrix metalloproteinase-9 and tissue inhibitor of metalloproteinase-1 in lung tissue of rats with chronic obstructive pulmonary disease.	8 weeks of age,30/40	male 200±20g											The rats showed edema, deformation and thickening of bronchial mucosa, stenosis of lumen, swelling and shedding of epithelial cells, infiltration of inflammatory cells around bronchus and blood vessels, among which goblet cells increased significantly, while respiratory bronchioles and smooth muscle and fiber cells around the wall of the tube proliferated, respiratory bronchioles and alveoli expa…	The rats were injected with LPS saline solution into the airways on days 1 and 15, respectively, and on days 2-14 and 16-30, the rats were placed in a closed glass dyestuff box, so that the rats were passively smoked for a period of 30 min before being removed from the box, twice/d, with an interval of more than 4h between each time, and the rest of the time was fed normally.	The rats showed wheezing, coughing and shortness of breath, depression, spitting and salivation, and yellowing of hair and teeth, which were especially obvious during the smoking process, and some even showed respiratory difficulties and head-up breathing.	successful modeling									(1)Sample size calculation. (2)Random sequence generation.(3) Declaration of potential conflicts of interest and research funding.
		83	Jing Lu,Jingjing Xie.et.al.	Acupuncture Research	2018.12	Effect of electroacupuncture on the expression of macrophage migration inhibitory factor and its receptor complex in rats with chronic obstructive pulmonary disease.	8-10 weeks of age,20/30	male 250-300g											The alveolar space of lung tissue in rats was enlarged, inflammatory cell infiltration was found in lung tissue, and obvious inflammatory reaction changes were found in lung tissue.	Tracheal drip of LPS 1mg/kg was administered to rats on day 1 and day 15, and rats were placed in a homemade smoking box of 1m×1m×1m on day 2, and cigarettes were smoked for 1h per day, twice a day, for 1 month.		successful modeling									(1)Sample size calculation. (2)Random sequence generation.
		84	Mengdi Mao,Lizhi Shang.et.al.	Chinese Journal of Experimental Traditional Medical Formulae	2020.1	The regulatory effect of Modified Erchen Decoction on Th1 / 2 / 9 cell-related lymphatic factors and IL-4R1 / IL-13RA1 in COPD rats.	8 weeks of age,40/50	male 230±10g											In the bronchiole lumen of rats, there were sputum plugs formed by the mixture of exfoliated epithelium, exudative inflammatory cells and exudate. The epithelial cells of bronchiole mucosa were not arranged neatly, and some epithelial cells were necrotic and exfoliated. There were inflammatory cell infiltration in each layer of the wall and its surroundings.	On days 1 and 14 of modelling, after anaesthesia, LPS was injected into each rat via the trachea at 200 μL (1 gL-1, diluent was saline); on days 2-13 and 15-28 of modelling, the normal group was not fumigated, and the other groups were placed in the fumigation box to be fumigated by cigarette smoke, with 8 cigarettes each time, twice a day, for 30 min each time.	The rats showed varying degrees of yellowing of the fur, progressive respiratory symptoms, weight loss and mobility problems.	successful modeling				7.43±1.33					(1)Sample size calculation. (2)Random sequence generation.
		85	Xuhan Liu,Lianying Guo.et.al.	Journal of Medical Research	2020.2	Effect of peroxisome proliferator-activated receptor γ agonist rosiglitazone on the expression of matrix metalloproteinase-9 in lung tissue of chronic bronchitis rats.	8 weeks of age,16/24	half male and half female, 200-250g											Local emphysema, widened alveolar septum, inflammatory cell infiltration, vasodilation and congestion were seen.	On days 1 and 14 of the experiment, 200 μg of endotoxin (1 mg/ml) was injected into the weather tube, and on the following day, fumigation was started in a closed box, with 20 fumigants each time for 1 h per day for 28 consecutive days, except for the 14th day.	Lungs of rats were significantly enlarged and black in colour.	successful modeling									(1)Sample size calculation. (2)Random sequence generation.
		86	Lei Ling,Rui Min.et.al.	Journal of Hunan University of Chinese Medicine	2019.6	Based on the signal pathway p38MAPK, the effect of Shufeng Xuanfei Decoction on TNF-α in rat model of chronic bronchitis was discussed.	6-8 weeks of age,45/60	half male and half female, 200±20g												Every day, 110 g of sawdust, 10 g of tobacco, 4 g of cayenne pepper, and 0.5 g of sulphur were ignited in a 15 m3 airtight smoke chamber at a concentration of approximately 200 ng/m3 for 30 min for 49 d. On days 28 and 40, respectively, 200 μg (200 μL) of lipopolysaccharide in a 1 m L syringe was injected into the trachea after a successful anaesthesia with an intraperitoneal injection of 2% pent…	The rats showed phlegmonic symptoms one after another, with fluffy dorsal hair, occasional wheezing and coughing, and after the second injection of the drug, slow movement, lack of lustre of the skin, dishevelled hair, and rapid respiration gradually became obvious.	successful modeling			188.7±3.49						(1)Sample size calculation. (2)Random sequence generation.
		87	Ming Liu.Li Xie.et.al.	Tianjin Journal of Traditional Chinese Medicine	2021.6	Jinkui Shenqi Pill can inhibit the apoptosis and autophagy of lung tissue cells through AMPK / m TOR pathway in rats with chronic obstructive pulmonary disease.	6-8 weeks of age,32/40	male 180-220g											There were a large number of inflammatory cell infiltration in the alveolar cavity and around the airway, the alveolar structure was disordered, and the inflammation score was significantly increased ( P < 0.05 ).	Establishment of a rat model of COPD using fumigation combined with intratracheal drip lipopolysaccharide (LPS) in rats		successful modeling	317.16±24.51		136.29±12.57						(1)Sample size calculation. (2)Random sequence generation.
		88	Lei Lv,Chengyang Wang.et.al.	Chinese Journal of Gerontology	2013.12	The effect of Liuwei Buqi Capsule on the pathological morphology and the expression of MMP-9 and MMP-12 in airway remodeling of chronic obstructive pulmonary disease rats with lung qi deficiency.	6-8 weeks of age,50/60	half male and half female, 180-200g											The bronchial mucosal epithelium at all levels of rats was incomplete, the ciliated epithelium was partially exfoliated, the goblet cells increased, and the mucous glands were hypertrophic ; inflammatory cell infiltration mainly composed of lymphocytes, plasma cells and macrophages was observed in each layer of bronchial wall. The bronchial wall was significantly thickened compared with the norma…	On days 1 and 14 of the experiment, rats were anaesthetised with 6% chloral hydrate, and then 200 μl of LPS (1 mg/ml) was injected into the trachea; on the day following the injection of LPS, the rats were placed in a homemade smoke chamber, and were smoked with a mixture of 50 g of sawdust and 10 cigarettes, once a day for 30 min each time. the modelling cycle lasted for 28 d. The rats were then…	Rats gradually appeared to be curled up and less mobile, arched back and curled up, handful of hair, reduced food intake, loss of lustre, yellow hair, easy to fall off, reduced body mass; rapid respiration, respiratory secretion from the mouth and nose.	successful modeling									(1)Sample size calculation. (2)Random sequence generation.
		89	Hongqiang Liu,Haiqiang Sun.et.al.	Chinese General Practice	2009.5	Effect of losartan on airway extracellular matrix remodeling in rat model of chronic obstructive pulmonary disease	6-8 weeks of age, 20/30	half male and half female, 220±20g											The rat bronchial mucosal epithelium showed cilia lodging, adhesion or shedding, goblet cells increased significantly, and the cell body increased. Inflammatory cell infiltration dominated by lymphocytes and macrophages was observed in trachea and bronchi at all levels. Terminal bronchiolitis is obvious, and there is often neutrophil aggregation in the cavity ; the bronchial smooth muscle at all …	Lipopolysaccharide 200 μg/200 μL was injected into the trachea on day 1 and day 14, respectively, and rats were placed in a homemade sealed Plexiglas chamber and injected with cigarettes for 0.5 h/d from day 2 to 30 (except day 14).		successful modeling									(1)Sample size calculation. (2)Random sequence generation.
		90	Zhaohui Ma,Jing Zhang.et.al.	Academic Journal of Naval Medical University	2009.6	Changes in the number of dendritic cells in lung tissue of chronic obstructive pulmonary disease model rats and the effect of drug intervention.	4weeks of age, 45/60	male 150.3±6.6g											The pathology of lung tissue showed characteristic changes. In addition to bronchiole stenosis and deformation, focal alveolar inflammation was also observed. A large number of lymphocytes infiltrated in the wall of the bronchioles, and lymphocytes and neutrophils infiltrated in the area adjacent to the alveolar septum. Focal alveolar septum destruction was also seen in this area, and multiple al…	The rats were confined in a poisoned box (made of glass, 30 cm×30 cm×90 cm), and smoked 1 cigarette 0.5 h×2 times in the morning (with an interval of 2 h), and 200 μg (0.2 ml) of lipopolysaccharide was dripped into the airway on the 1st and 14th days, and passive smoking was not allowed on the same day of the lipopolysaccharide dripping, and the modelling was carried out for a total of 28 days.	表现倦怠,毛发失去光泽	successful modeling									(1)Sample size calculation. (2)Random sequence generation.
		91	Lixia Meng,Junpeng Wang.et.al.	Chinese Journal of Difficult and Complicated Cases	2015.2	Effects of perindopril on lung function and IL-8 and TNF-α levels in rats.	2-3月龄 20/30	male 250±20g												Modelling of COPD using fumigation plus intra-airway drops of LPS.	鼠神情倦怠，拱背蜷缩，皮毛发黄毫无光泽脱毛严重，活动能力下降，进食及饮水量较组明显减少，出现咳嗽，呼吸急促、哮鸣、呼吸困难等症状体型消瘦大便干涩，小便色暗黄。	successful modeling		439.28±15.15	201.21±4.98						(1)Sample size calculation. (2)Random sequence generation.
		92	Jingyu Lin,Qi Chen.et.al.	Journal of Shanxi University of Chinese Medicine	2022.6	Effects of Wedelia chinensis decoction on inflammatory factors and antioxidant enzymes in COPD model rats.	6 weeks of age 32/39	male 180-200g											In the lung tissue of rats, the alveolar structure was damaged, the alveolar wall was thinned, the alveoli were dilated, broken and fused into pulmonary bullae, the interstitial inflammatory cells were infiltrated, and some bronchial mucosal folds were increased and protruded into the lumen. Tracheal mucosal epithelial cells and lamina propria were destroyed, cilia became shorter and missing, sub…	The COPD model was prepared using LPS endotracheal drip combined with cigarette exposure over 11 weeks.		successful modeling	2738.96±195.45	1188.88±149.11	2875.34±417.42						(1)Sample size calculation. (2)Random sequence generation.
		93	Zhikun Liu,Qian Zhang.et.al.	Journal of Beijing University of Traditional Chinese Medicine	2013.5	The effect of Qizhi Yifei granule on the expression of MMP-9 and TIMP-1 in small airway epithelium of rats with chronic obstructive pulmonary disease.	2 month,48/72	half male and half female, 250±20g											A large number of lymphocytes infiltrated around the small airways of rats, the airway wall thickened, the epithelial structure was disordered and irregular, the epithelial cells fell off, and the blood vessels in the lung tissue increased significantly.	Rats were smoked using a fume box with 8 cigarettes lit each time, 10 rats were smoked at a time in each box, and LPS was prepared as a 1 g /L solution in 0. 9% saline. The rats were exposed to cigarette smoke continuously for 28 d, once a day in the morning, for 30 min each time; LPS was dripped into the airways on the 1st, 11th, and 21st day without fumigation.		successful modeling									(1)Sample size calculation. (2)Random sequence generation.
		94	Li Liu,Wei Zhang.et.al.	Journal of Chinese Medicinal Materials	2013.1	Effects of Rehmannia glutinosa oligosaccharides on pathological changes of peripheral airway in rats with chronic obstructive pulmonary disease.	8 weeks of age, 30/40	male 200±20g											The epithelial cells of bronchiole mucosa were not arranged neatly, and some epithelial cells were necrotic and exfoliated. There were inflammatory cell infiltration in each layer of the wall and its surroundings.	On days 1 and 15 of the experiment, rats were anaesthetised intraperitoneally with 2% pentobarbital sodium (50 mg /kg) and injected with a small dose of 200 μL of aqueous lipopolysaccharide (1 mg /m L), and no cigarettes were smoked on the same day of the lipopolysaccharide injection. The rats were placed in a Plexiglas box with a special area for cigarettes at the bottom of the box, and the ciga…	Rats have a slow increase in body mass, are less active, have dull eyes, and lack lustre in their fur.	successful modeling									(1)Sample size calculation. (2)Random sequence generation.
		95	Guohong Liu,Hongjiang Yu.et.al.	Chinese Journal of Gerontology	2017.5	The effect and mechanism of statins on airway inflammation and mucus hypersecretion in rats with chronic obstructive pulmonary disease..	7-10 weeks of age, 14/21	male 180-220g											The bronchial wall of rats increased, there were inflammatory cell infiltration around the blood vessels, the alveolar tissue wall became thinner and fused with each other, and the cilia were obviously detached and lodging.	After anaesthetising the rats by intraperitoneal injection of chloral hydrate on days 29 and 42, respectively, 100 μg/100 μl of lipopolysaccharide was injected into the trachea of the rats by inserting a needle into the trachea of the rats with a venous cannula, and the rats were put into a sealed smoke chamber in the morning of days 30 to 56 (excluding day 42), and inhaled the cigarette smoke co…		successful modeling		606.11±49.62	212.72±11.68						(1)Sample size calculation. (2)Random sequence generation.
		96	Xue Liu,Hongpeng Wang.et.al.	Journal of Sichuan of Traditional Chinese Medicine	2020.3	Effects of tanreqing on airway cilia structure, mucus hypersecretion and inflammation in COPD rat model induced by smoking and LPS.	4-5 weeks of age, 45/60	male 190-210g											The tracheal mucosal wall of the rat was depressed and incomplete, the goblet cells increased, the cilia were significantly reduced or disorderly distributed and fell off.	Rats were anaesthetised on the 1st and 14th d of modelling, the trachea was inserted and LPS 200 μg/200 μl was injected into the trachea, and rats were placed in an airtight box for fumigation, with 10 cigarettes smoked per day, and fumigation was carried out 2 times per day in the morning and afternoon, each time lasting for 30 min.		successful modeling		28.49±2.62	237.58±8.99						(1)Sample size calculation. (2)Random sequence generation.
		97	Guankang Lin,Donghui Huang.et.al.	New Chinese Medicine	2016.1	Effect of Tanreqing injection on inflammatory factors and airway mucus hypersecretion in COPD rats.	6-8 weeks of age,40/60	male 200±20g											The structure of bronchial mucosal epithelium was disordered, and some of the epithelium was detached. Inflammatory exudation could be seen in the lumen. The glands and goblet cells were significantly hyperplastic and hypertrophic, and lymphoid hyperplasia could be seen around the bronchial wall. There was a large number of inflammatory cell infiltration around the bronchial wall, thickening of t…	On days 1, 8 and 15, 1% sodium pentobarbital (40 mg/kg) was used for intraperitoneal anaesthesia, and 200 u L LPS solution (1 mg LPS dissolved in 1 mL of saline to form a LPS solution with a concentration of 1 g/L) was extracted from a 1 m L syringe and slowly injected into the trachea, and the rats were placed in a 60 cm×50 cm×40 cm smoking box on days 2 to 40 (except for days 8 and 15), and smo…	The rats were restless in the early stage of smoking, then all the rats showed symptoms of sneezing, coughing and deepening of respiration, and some of them had a little mucous secretion in the mouth and nose, and in the late stage of smoking, the rats were tired, their activities were reduced, and their fur was easy to shed and yellow, and the amount of water they drank was increased.	successful modeling									(1)Sample size calculation. (2)Random sequence generation.(3)State the reasons for excluding animals from the analysis.
		98	Xiaohong Liao,Yiqing Zhang.et.al.	China Pharmacy	2021.6	The improvement effect and mechanism of Weijing Decoction on rats with acute exacerbation of chronic obstructive pulmonary disease.	4 weeks of age,44/55	male 100±10g											Rat alveolar duct cystic expansion, alveolar enlargement, alveolar wall thinning, fracture and fusion into pulmonary bullae.	The rats were smoked with 20 cigarettes each time, twice a day for 1 h each time; on the 7th, 14th and 21st days of smoking, the rats were injected with LPS 1 mg/kg in the trachea (no smoking was performed on the day of LPS injection), and the modelling lasted for a total of 8 weeks.	Rats start to become unresponsive and eat less.	successful modeling									(1)Sample size calculation. (2)Random sequence generation.
		99	Xiaoli Long,Fanwen Zhou.et.al.	Journal of Jinan University(Natural Science & Medicine Edition)	2015.12	Protective effect of ulinastatin on lung in rats with chronic obstructive pulmonary disease and its mechanism.	4-5 weeks of age,20/30	male 180-200g											The tracheal epithelium of the rats fell off, goblet cells and glands were hypertrophic, and inflammatory cells infiltrated. In addition, the bronchial mucosal folds changed, neutrophils appeared, respiratory bronchioles and alveolar ducts had cystic dilatation, bubble wall thinning, and lobular central emphysema.	The rats were held upright and rotated from side to side, so that the lipopolysaccharide was evenly distributed in the lungs. On the 2nd to 28th day, the rats were given 2 times/d cigarette smoking, and each time the mass of the lit tobacco was 9.03 g (the mass of the tobacco was 0.645 g for each cigarette), and the duration was about 1 h, with an interval of 4 h. (There was no smoking on the day…		successful modeling									(1)Sample size calculation. (2)Random sequence generation.
		100	Zhong Liu.	China Pharmacy	2011.6	Effects of Ginkgo biloba extract on ET-1 and TGF-β1 in rats with chronic obstructive pulmonary disease model.	4-8 weeks of age, 32/48	half male and half female, 210±20g											Part of the epithelium of the bronchioles of the rats fell off. Mucus plugs and a large number of inflammatory cells were seen in the bronchial lumen. There were obvious inflammatory cell infiltration in the wall and its surroundings. The respiratory bronchioles were destroyed, the lumen was partially occluded, the alveolar wall was thinned or even ruptured, the alveolar cavity was irregularly en…	The rats were injected with LPS 200 μL (1 μg μL-1) into the tube on days 1 and 14, and then smoked cigarettes 2 times/d in a homemade smoking and dyeing box on days 2 to 13 and 5 to 28, with a smoking volume of 14 cigarettes/d, with each smoking time of 1 h, and the interval between the two smoking times of 1 h. The rats were then put to death on day 28, with a daily dose of ig 0.05 m L kg-1 of 0…		successful modeling					4.764±1.134	4.465±2.633	0.724±0.298	3.965±1.006	(1)Sample size calculation. (2)Random sequence generation.
		101	Jinhong Liu,Hongzhou Wang.et.al.	Journal of Clinical Pulmonary Medicine	2019.8	Study on the protective effect and mechanism of dexmedetomidine on rat model of chronic obstructive pulmonary injury.	8 -10weeks of age, 30/40	male 250-300g											the tracheal and bronchial mucosal epithelium was swollen, disordered, exfoliated, reduced, cilia were lodging, goblet cells were increased, and glands were hypertrophic. Mucus plugs and a large number of inflammatory cells were seen in the small bronchial lumen and glandular ducts, and peripheral lymphocytes and plasma cells were infiltrated.	On days 1 and 14, rats were anaesthetised by intraperitoneal injection of 1 m L of 10% chloral hydrate, and 200 μg of LPS dissolved in 200 μL of PBS was injected intratracheally, and will be, on days 2-13 and 15-28, placed in a homemade fume box (30 cm × 40 cm × 60 cm) to burn 12 cigarettes for about 30 min twice a day at intervals of 6h. day 1 and day 14 when LPS was titrated, no more fumigation…		successful modeling									(1)Sample size calculation. (2)Random sequence generation.
		102	Qing Liu,Yi Fu.et.al.	Journal of Yunnan University of Chinese Medicine	2020.8	Study on the regulatory effect of Qilongtian on Nrf2 and DJ-1 in chronic obstructive pulmonary disease rats.	7-8 weeks of age, 50/60	half male and half female, 180-220g											Smooth muscle hypertrophy. Terminal bronchiole mucosal epithelium arranged irregularly ; alveolar wall thinning, fracture, alveolar enlargement, multiple alveolar cavity enlargement, mutual fusion, emphysema formation.	After anaesthetising the rats with 10% chloral hydrate (0.20mL/100g) on the 1st and 14th experimental days, the trachea was surgically exposed and 200L of LPS (1mg/mL) was injected into the trachea; on the day following the LPS injection, the rats were placed in a smoke chamber and fumigated with a mixture of 50g of sawdust and 0.8g of tobacco smoke; the rats were fumigated once a day for 30min e…		successful modeling									(1)Sample size calculation. (2)Random sequence generation.(3)State the reasons for excluding animals from the analysis.
		103	Chengyang Wang,Xiangyang Liu.et.al.	Journal of Sichuan University (Medical Sciences)	2014.7	Experimental study on the regulation of Th1 / Th2 cells by T cell-mediated transcription factors in COPD rats.	4-5 weeks of age,15/30	male 200±20g									70.37±8.92		A large number of inflammatory cells infiltrated in the alveolar space and pulmonary interstitium of rats, the alveolar structure was destroyed, the alveolar wall became thinner, even broken and fused into bullae, and some alveolar spaces had different degrees of bleeding.	After anaesthetising the rats with 10% chloral hydrate (0.20mL/100g) on the 1st and 14th experimental days, the trachea was surgically exposed and 200L of LPS (1mg/mL) was injected into the trachea; on the day following the LPS injection, the rats were placed in a smoke chamber and fumigated with a mixture of 50g of sawdust and 0.8g of tobacco smoke; the rats were fumigated once a day for 30min e…		successful modeling				83.4±10.27					(1)Sample size calculation.(2)Random sequence generation.
		104	Jie Wu,Xiaofeng Xin.et.al.	Journal of Medical Research & Combat Trauma Care	2016.1	Relationship between glucocorticoid insensitivity and mitogen-activated protein kinase phosphatase-1 in COPD rats.	first 6 months, 40/50	male 200±20g											Rat alveolar thinning, alveolar septum rupture, irregular expansion of alveolar cavity, partial fusion to form pulmonary bullae, emphysema formation.	The rats were placed in a homemade fuming box (70 cm×40 cm×30 cm) with two 5 cm×5 cm ventilation holes on the side wall of the fuming box, and five tobacco rolls were lit at a time, and ventilated at 15 rain intervals for 2 times/d, with exposure for 2 h per day, 5 d per week for 4 consecutive months.		successful modeling		142.26±20.8	238.03±25.15						(1)Sample size calculation.(2)Random sequence generation.
		105	Xinlong Wang,Zhaohui Liu.et.al.	International Journal of Respiration	2016.11	Study on the correlation between ubiquitin-proteasome degradation pathway and IL-10 in skeletal muscle of COPD rats.	8 weeks of age, 30/45	male 222.75±6.37g											The sections of the rat cases showed thickening of the bronchiole wall, respiratory bronchiole stenosis or even occlusion, and significant emphysema. The cilia became shorter, lodging, adhesion, and partial shedding. Bronchial mucosal epithelial cell degeneration and necrosis, epithelial cell proliferation, mucosa and bronchioles below a large number of inflammatory cell infiltration	Rats were drip-fed LPS on days 1 and 14, and were placed in a homemade dye box for the rest of the day and smoked passively for four weeks.		successful modeling									(1)Sample size calculation.(2)Random sequence generation.
		106	Yushu Tao,Yong Lin.et.al.	Journal of Southeast University(Medical Science Edition)	2003.11	Dynamic changes of respiratory tract injury in COPD rats.	6-8 weeks of age,32/40	male 260-300g											Type I alveolar epithelial cells swelled and exfoliated, and goblet cell secretion increased in rats. Part of the bronchial epithelial cilia loss, arranged in disorder, part of the fall off. The electron density of respiratory bronchiole epithelial cells decreased, mitochondria swelled, vacuolated, endoplasmic reticulum dilated, nuclear pyknosis, surface cilia decreased and shedding, and necrotic…	Rats were injected with 200 μg-(200 μl)-1 of LPS each into the tubes on days 1 and 14, and on days 2 to 13 and 15 to 28, the rats were smoked with 0.05 volume fraction of Daqianmen brand incense smoke for 0.5 h in the morning in a 72 L airtight box.		successful modeling		3.57±0.68							(1)Sample size calculation.(2)Random sequence generation.
		107	Chengyang Wang,Xiangguo Liu.et.al.	Chinese Critical Care Medicine	2014.12	Role of Foxp3 / Treg and RORγt / Th17 cell balance in rats with chronic obstructive pulmonary disease	10-12 weeks of age, 10/20	male 100-120g									0.70±0.09		The infiltration of a large number of inflammatory cells in the alveolar space and interstitium of rats, the destruction of the alveolar structure in the lesion area, the thinning of the alveolar wall, and even the fracture and fusion into pulmonary bullae, some alveolar spaces have different degrees of bleeding.	The rats were anaesthetised with 10% chloral hydrate for 1d and 14d, and then dropped into LPS. On the following day, the rats were placed in a smoke chamber, and the tobacco was lit and smoked once a day for 30min each time, with a modelling cycle of 28d.		successful modeling									(1)Sample size calculation.(2)Random sequence generation.
		108	Zhenwei Wang,Peilan Yang.et.al.	Shandong Journal of Traditional Chinese Medicine	2014.12	Effect of Baibu concentrated decoction on lung tissue pathology and inflammatory mediators in COPD rats	6-8 weeks of age, 20/30	male 200±20g											The lung tissue structure of the rats was basically normal, and the tracheal and bronchial mucosal epithelium was swollen, disordered, exfoliated, reduced, cilia were lodging, goblet cells were increased, and glands were hypertrophic. Mucus plugs and a large number of inflammatory cells were seen in the small bronchial lumen and glandular ducts, and peripheral lymphocytes and plasma cells were in…	(LPS was injected into the trachea with 200ug (1 g/L) of LPS in the morning of the 1st and 14th days, and the rats were placed in a homemade sealed Plexiglas poisoned box for passive smoking every day from the 2nd to 13th days and from the 15th to 112th days. The rats were kept for 16 weeks (30 min each time, twice a day, with an interval of 2 h).	The rats appeared manic in the early stage of fumigation, and sneezing, coughing, shortness of breath, etc. With the prolongation of fumigation time, the rats appeared to have withered hair in the late stage of the experiment, some rats showed fast and superficial respiration, and some rats showed slow and deep respiration, with reduced activity, slow movement, and depressed spirit.	successful modeling		737.25±87.58	189.90±46.67						(1)Sample size calculation.(2)Random sequence generation.
		109	Yang Wang,Xiaoming Xue.et.al.	Journal of Emergency in Traditional Chinese Medicine	2013.11	Effect of anal drip Pingchuan decoction on pathological changes of lung tissue in COPD model rats.	6-8 weeks of age,50/60	half male and half female, 200±20g											Rats showed partial shedding of bronchial cilia, infiltration of a large number of lymphocytes, a small number of neutrophils and phagocytes around blood vessels and bronchi, and infiltration of a small number of inflammatory cells in the interstitium. Vasodilatation and congestion, widened alveolar septum, alveolar wall fracture and fusion to form alveolar emphysema, compensatory emphysema forma…	The rat model was replicated using cigarette smoking plus tracheal injection of lipopolysaccharide. The rats were passively smoked 10 cigarettes × 1 time in a smoke box for 40 min per day for 5 weeks.		successful modeling									(1)Sample size calculation.(2)Random sequence generation.
		110	Lingling Wang,Lanying Chen.et.al.	China Journal of Chinese Materia Medica	2021.7	The effect of Pulsatilla saponin B4 on improving COPD rats by regulating IL-12 / STAT4 and IL-4 / STAT6 signaling pathways.	8 weeks of age, 60/72	male 180-200g											The pulmonary bronchus of rats showed lumen stenosis, and a large number of inflammatory cells infiltrated around it.	Rats were anaesthetised with 10% chloral hydrate (3 m L kg-1) and LPS (1 mg-m L-1) 0.2 m L was injected intratracheally on days 1 and 15 of modelling (no smoke exposure was given on the same day). The rats were placed in a fume chamber (30 cm×40 cm×60 cm) and given passive smoking. Twice a day for 30 min, 12 cigarettes were given each time, with a 4-h interval between the morning and afternoon pa…	Rats show rapid panting, arched backs, slowed movement, greyish yellow fur and easy shedding.	successful modeling									(1)Sample size calculation.(2)Random sequence generation.
		111	Cuiru Wang,Ling Li.et.al.	Lishizhen Medicine and Materia Medica Research	2021.6	Effects of Bufei Capsule on Pulmonary Function and Arterial Blood Gas in Rats with Chronic Obstructive Pulmonary Disease.	6-8 weeks of age,50/60	male 200±20g									59.260±5.662		The structure of lung tissue in rats was destroyed, with focal degeneration and necrosis, neutrophil infiltration and pus cavity formation. Alveolar wall telangiectasia and congestion, focal alveolar wall rupture to form pulmonary bullae ; a large number of inflammatory cells infiltrated in the pulmonary interstitium and fibrous tissue proliferated. Bronchial mucosa degeneration, necrosis, sheddi…	The syringe was filled with smoke, and the smoke was rapidly injected into the fume box through a three-way tube (the frequency of this operation was 20 times/min), and the rats were allowed to smoke passively once/d for 30 min/time for 32 d. At the beginning of the first day and the 16th day of the experiments, 200 μl of 0.1% aqueous lipopolysaccharide was slowly injected into the airways, and t…		successful modeling									(1)Sample size calculation.(2)Random sequence generation.
		112	Kun Wang,Qiang Wang.et.al.	World Journal of Integrated Traditional and Western Medicine	2020.5	Effect of Bufei granule on pulmonary vascular lesions in rats with stable chronic obstructive pulmonary disease.	6-8 weeks of age, 30/40	male 180-220g											The bronchial structure of rats was still relatively complete compared with the normal group, but a small amount of inflammatory cells infiltrated the alveoli under the mucosa, and the structure was different. There was a small amount of hyperplasia in the pulmonary vessels, and the number of microvessels increased slightly. After 60 days of modeling, the bronchial structure of COPD model rats wa…	On day 1 and 15, rats were injected with LPS intratracheally, and passively smoked (10 cigarettes, 2 times in the morning and afternoon, 60 min each time, 6 d of fumigation and 1 d of rest, for a total of 80 d of continuous fumigation in a poisoned box (50 cm × 40 cm × 50 cm plastic fumigation box) every day.	The rats were emaciated, with dry and glossy fur, lethargy, slow reaction time, reduced diet, rapid wheezing, and obvious reduction in body mass.	successful modeling									(1)Sample size calculation. (2)Random sequence generation.(3)State the reasons for excluding animals from the analysis.
		113	Juan Wang,Yajun Xiao.et.al.	Contemporary Medical Symposium	2021.4	Preliminary study on the protective effect of naringenin on lung function in rat model of chronic obstructive pulmonary disease	6-8 weeks of age, 30/40	male 220±20g											The basic morphological structure of the lung tissue of the model group was destroyed, the bronchial structure was blurred, the bronchial epithelial cells were necrotic, and a large number of cell masses were seen in the lumen. There were hemorrhage and rupture of alveoli. The alveolar epithelial cells were dissolved after diffuse necrosis. A large number of powdered serous exudate ( containing c…	对大鼠进行为期 1 周的适应性喂养后，开始对其进行造模。在进行造模的第1d和14d，为其在气管内滴注脂多糖，每次滴注 1 mg/kg。分别于进行造模的第2d ～第13d、第 15 d ～第 28 d，对其进行香烟烟雾暴露处理。每日在同一时间将大鼠置于烟雾箱内进行2次香烟烟雾暴露，每次点燃 10 支香烟，每次暴露0.5h		successful modeling							59.12±1.95	37.70±1.34	(1)Sample size calculation.(2)Random sequence generation.
		114	Xiaohong Wei,Junhui Wang.et.al.	Journal of Xi'an Jiaotong University(Social Sciences)	2014.3	Effects of low molecular weight heparin and N-acetylcysteine on airway remodeling in COPD rats	6-8 weeks of age,32/40	male 219±32g											The bronchial mucosal epithelium of the rats partially fell off, and the folds increased and became longer, protruding into the lumen. There were a large number of inflammatory cell infiltration in the vessel wall, mainly monocytes, lymphocytes and plasma cells. The alveolar structure was disordered, the wall became thinner or broken, some of them were cystic dilatation, the alveolar cavity was e…	On days 1, 8, 15, and 21, LPS was injected into the trachea of rats. 100g/L chlorine hydrate 0.3mL/100g was injected into the abdominal cavity, the limbs were clamped and fixed after no response, and 200μL of LPS (1μg/μL) was rapidly injected into the trachea. On days 2~7, 9~14, 16~20 and 22~28, the rats were placed in a fume box and smoked 4 cigarettes once a day for 30 min.	Rats with yellowish and dry fur, lethargy, reduced activity and dietary intake.	successful modeling									(1)Sample size calculation.(2)Random sequence generation.
		115	Xiaoli Wang,Jiangming Lv.et.al.	Guangdong Medical Journal	2013.7	The effect of the extract of Yunnan Baizhu on nuclear transcription factor-KB and tumor necrosis factor-α in chronic obstructive pulmonary disease rats.	12 weeks of age, 16/24	male 274±29g											Rat bronchial mucosal epithelial degeneration, necrosis, shedding, inflammatory cell infiltration, alveolar expansion, alveolar wall thinning and varying degrees of fracture, the formation of large vesicles.	On days 1 and 14, 200ug of lipopolysaccharide was slowly injected into the trachea, and the rats were placed in a homemade plexiglass smoking box with a 1 cm diameter ventilation hole at the upper right corner. The rats were smoked twice a day, 16 cigarettes each time for 30 min, with an interval of more than 4 h. The rats were smoked for 28 d continuously.		successful modeling									(1)Sample size calculation.(2)Random sequence generation.
		116	Yuxin Sun, Shuo Yang.et.al.	Lishizhen Medicine and Materia Medica Research	2021.6	Effects of fermented cordyceps powder ( Cs-4 ) on proteomics of rats with chronic obstructive pulmonary disease and lung tissue.	8 weeks of age,50/60	male 180-220g											There were obvious inflammatory cells in and around the small bronchial wall of rats. The bronchial mucosal epithelium was damaged, the lumen was narrowed, the mucus was secreted in the lumen, the smooth muscle was severely proliferated, some alveoli were ruptured, and the alveolar cavity was enlarged and fused.	Lipopolysaccharide (1 mg / m L) was injected 0.2 m L into the dropper on days 1 and 14. Cigarette smoke was smoked in a plexiglass fumigation box twice a day for 30 min/trip, at least 3 h apart, from days 2 to 13 and from days 15 to 28 daily.		successful modeling									(1)Sample size calculation.(2)Random sequence generation.
		117	Baojian Wang,Yanhui Cheng.et.al.	Chinese Journal of Misdiagnostics	2011.7	The effect of Kechuan Mixture on the expression of IL-8 and CC16 in lung tissue of COPD model rats.	6-8 weeks of age,32/40	male 180-200g											Rats showed excessive lung expansion, decreased elasticity, formation of pulmonary bullae on the surface, thinning of alveolar wall, enlargement of alveolar cavity, partial rupture or formation of bullae, decreased blood supply, and destruction of elastic fiber network. The bronchial smooth muscle was thickened, and more abnormal secretions were seen in the lumen. In the low-dose treatment group,…	Rats were injected with LPS 200 μl (1 mg/ml) into the trachea on days 1 and 15, and placed in a homemade sealed fume box (120 cm×80 cm×80 cm), and smoked with cigarettes twice a day, 15 cigarettes each time, for 1 h, with an interval of not less than 4 h between the two times, and the success of the modelling was confirmed by the pathology after 1 month.	Rats have reduced activity, like to pile up, arched back and curled up, loose skin, dull fur, obvious weight loss, shortness of breath, coughing, coughing frequently, coughing, increased nasal and oral secretion, coughing frequency is reduced, and rales can be heard in some of them.	successful modeling									(1)Sample size calculation.(2)Random sequence generation.
		118	Chengyang Wang,Zegeng Li.et.al.	Laboratory Animal and Comparative Medicine	2013.2	Based on MMPs / TIMPs and Th1 / Th2, the mechanism of Liuwei Buqi Capsule in improving lung function of COPD rats was discussed.	6-8 weeks of age,50/75	male 200±20g						3.61±0.65			84.68±2.42		A large number of inflammatory cells infiltrated in the alveolar space and pulmonary interstitium of rats, mainly lymphocytes and neutrophils, and a small amount of macrophages infiltrated. The alveolar structure in the lesion area was destroyed, the alveolar space disappeared, showing pulmonary consolidation, and the surrounding area became larger and deformed. There were different degrees of he…	Rats were anaesthetised with 10% chloral hydrate on days 1 and 15 of the experiment, the trachea was surgically exposed, and 200 μL of LPS (1 mg-m L-1) was injected into the trachea.On the day following the LPS injection, the rats were placed in a smoke chamber, and were smoked with a mixture of 50 g of sawdust and 0.682 g of shredded tobacco for 30 min once per day for a total of 28 days.		successful modeling									(1)Sample size calculation.(2)Random sequence generation.
		119	Chengyang Wang,Jieqiong Wang.et.al.	Journal of Guangzhou University of Traditional Chinese Medicine	2014.5	Based on the regulation of Th cells by T-bet, GATA-3 and RORgammat, the effect of Liuwei Buqi Capsule on lung function in rats with chronic obstructive pulmonary disease was studied.	8 -10 weeks of age, 40/50	male 140-150g						6.72±1.04			82.31±12.71		A large number of inflammatory cells infiltrated in the alveolar space and pulmonary interstitium of rats, the alveolar structure was destroyed, the alveolar wall became thinner, even broken and fused into bullae, and some alveolar spaces had different degrees of hemorrhage, edema and pulmonary consolidation.	Rats were anaesthetised with 100 mg/L chloral hydrate (2 m L/kg) on days 1 and 14 of the experiment, and then the trachea was surgically exposed and 200 μL of LPS (1 mg/m L) was injected into the trachea; on the day following the LPS injection, the rats were placed in a smoke chamber and smoked once a day for 30 min each time, with the modelling cycle lasting for 28 d. The rats were then anaesthe…		successful modeling									(1)Sample size calculation.(2)Random sequence generation.
		120	Huala Wu,Xiangxiang Zhou.et.al.	Chinese Journal of Tissue Engineering Research	2019.6	Effect and mechanism of basic fibroblast growth factor transfected bone marrow mesenchymal stem cell transplantation in the treatment of chronic obstructive pulmonary disease.	2 month, 120/150	Male and female unlimited, 200-230g											The alveolar cavity of rats was irregularly enlarged, and some pulmonary septums were broken, and several alveoli were fused into a pulmonary bulla. Inflammatory cell infiltration was observed around the bronchi and pulmonary interstitial vessels.	Lipopolysaccharide (200 μg/time) was injected intratracheally on days 1 and 14, and on days 2-30 (except day 14), rats were placed in a special smoke box (50 cm×40 cm×40 cm, with two smoke holes on the sidewalls), and injected with cigarette smoke twice/d for 40 min each time (8 cigarettes each time, burned in 4 times, each time the smoke burned out in about 9 min, and change of cigarettes for 30…		successful modeling									(1)Sample size calculation.(2)Random sequence generation.
		121	Fangchun Yu，Xiangguo Liu.et.al.	Shaanxi Journal of Traditional Chinese Medicine	2022.2	Experimental study on the regulation of Th1 / Th2 cell balance in COPD model rats by Liuwei Buqi Decoction.	6-8 weeks of age, 30/40	male 180±20g						6.22±0.39			50.29±8.34		The trachea and bronchus of rats became narrow, the mucosal epithelium was damaged, and even necrosis and exfoliation. A large number of inflammatory cells eroded the interstitial and parenchyma of the lung. The submucosa of the bronchus was hypertrophic, and the bronchioles, alveolar ducts and alveolar sacs were enlarged. Some alveoli collapsed and fused with each other to form pulmonary bullae.	Rats were anaesthetised with 3% sodium pentobarbital on days 1 and 14 of the experiment, and then the trachea was surgically exposed and 200 μl of LPS (1 ml/1 mg) was injected into the trachea. Smoke fumigation was performed daily except on the day of LPS drip: rats were placed in a homemade fumigation box and 20 cigarettes were lit for fumigation, and fumigation was performed once a day for 30 m…	Rats showed phlegm sounds in the throat and airway, coughing and wheezing, reduced appetite, fatigue and lethargy, withered and lustreless fur, obvious hair loss and reduced activity.	successful modeling				12.61±1.34					(1)Sample size calculation.(2)Random sequence generation.
		122	Suzeng Tian,Mei Xie.et.al.	Chinese Journal of Respiratory and Critical Care Medicine	2007.9	The changes of apoptosis level of type II alveolar epithelial cells in rats with chronic obstructive pulmonary disease and the effect of inhaled glucocorticoid on it.	8 weeks of age, 40/48	male 200±50g											The rats showed degeneration and necrosis of ciliated columnar epithelium, increased goblet cells, hyperplasia and hypertrophy of submucosal glands, increased infiltration of lymphocytes and plasma cells, fracture and atrophy of smooth muscle of tube wall, alveolar dilatation, thinning and fracture of alveolar septum, and fusion of individual adjacent alveoli into pulmonary bullae. The capillary …	Rats were given an intratracheal injection of LPS (200 μg/μL) on d 1 and 16, and cigarette smoke was administered for 20 cigarettes × 30 min for 28 days.	The rats have dirty hair, depressed spirit, little movement and little food; individual rats have cough, and phlegm sounds can be heard when breathing.	successful modeling									(1)Sample size calculation.(2)Random sequence generation.
		123	Xinlong Wang,Zhaohui Liu.et.al.	Chinese Journal of Respiratory and Critical Care Medicine	2014.3	Study on the correlation between airway inflammation and interleukin-10 in rats with chronic obstructive pulmonary disease	8 weeks of age, 30/45	male222.75±6.37											The pathological sections of the lung tissue of the rats showed thickening of the bronchiole wall, respiratory bronchial stenosis or even obstruction and significant emphysema changes ; cilia lodging, shorter, uneven, adhesion part off ; bronchial mucosal epithelial cell degeneration and necrosis ; epithelial cell proliferation, goblet cell number increased and hypertrophy ; there were a large nu…	On the 1st and 15th days of the experiment, rats were anaesthetised with 10% chloral hydrate 4 m L/kg intraperitoneally, and 0.2 m L of aqueous LPS containing 200 μg was slowly injected into the airway of the rats, and no smoking was done on the day of the operation. During the rest of the day, the rats were placed in a homemade dye box and given passive smoking from 9:00 am to 10:10 am and from …		successful modeling									(1)Sample size calculation. (2)Random sequence generation.(3) Declaration of potential conflicts of interest and research funding.
		124	王均鹏 包明威	Chinese Journal of Respiratory and Critical Care Medicine	2015.5	Effects of perindopril on PI3K in lung tissue and lung function in rats with chronic obstructive pulmonary disease	8-10 weeks of age, 40/60	male250±20g											The bronchial mucosal epithelial cilia of rats were lodging, part of the epithelium fell off, goblet cells proliferated, a large number of inflammatory cells infiltrated in the submucosa and alveolar septum, the wall of the tube was thickened and deformed, the alveolar structure was incomplete, and the alveolar wall was thinned and fractured emphysema was formed. In the intervention group, the br…	LPS solution at a concentration of 1 μg/g was administered on d 1 and d 7, respectively. From the 2nd to 13th and from the 15th to 28th d, the rats were placed in a closed box in the morning and gavaged with saline (2.5 mL) for 30 min; the model group was smoked for 30 min in a closed box with cigarettes lit for 28 d. The rats were then placed in a closed box for 30 min.	The rats were tired, arched their backs and curled up, their fur was yellow and lustreless, hair loss was serious, their mobility was reduced, feeding and drinking were reduced, they showed symptoms such as coughing and shortness of breath, croup and respiratory distress. Reduced water intake, coughing, shortness of breath, croup, dyspnoea, etc., emaciation, reduced sensitivity, dry stools and da…	successful modeling									(1)Sample size calculation.(2)Random sequence generation.
		125	Xiaoming Xue,Yang Wang,et,al.	Clinical Journal of Chinese Medicine	2019.3	Study on the Mechanism of Pingchuan Decoction in the Treatment of Chronic Obstructive Pulmonary Disease	6-8 weeks of age,50/60	male 220±20g											Bronchial cilia fell off in rats, a large number of lymphocytes, a small amount of neutrophils and phagocytes infiltrated around blood vessels and bronchi, vasodilation and congestion, narrowing and breaking of alveolar septum, dilatation of respiratory bronchioles, alveolar ducts and alveolar sacs, formation of compensatory emphysema, thickening of bronchial smooth muscle.	Experiments using cigarette smoke combined with intratracheal injection of lipopolysaccharide in a rat model	Rats were mentally unstable, activity and food intake decreased significantly, squinting, piling up, unresponsive, weight loss, thin, greyish-yellow, lusterless, with severe shedding of fur, coughing and wheezing, nasal humidity, voice in the throat, increased respiratory secretion, cyanosis of the lips and mouth, dark red tongue.	successful modeling									(1)Sample size calculation. (2)Random sequence generation.(3)State the reasons for excluding animals from the analysis.
		126	Xiangli Ye,Xiaona Chang.et.al.	Chinese Journal of Hospital Pharmacy	2023.1	The inhibitory effect of Gnaphalium affine extract on airway inflammation in COPD model rats and its effect on NF-κB pathway	8-10 weeks of age,45/54	male 230±20g											The alveolar septum of rats was broken, there was shrinkage and fusion, the integrity of alveolar structure was destroyed, the thickness of alveolar wall was significantly increased, and a large number of inflammatory cells infiltrated.	On days 1 and 15, rats were anaesthetized by intraperitoneal injection of 4 mL/kg of 10% chloral hydrate, and 0.2 mL of LPS (1 mg-mL-1) was slowly injected through the trachea. On days 26-28-14 and day 1, the rats were placed in a homemade semi-closed smoke box and smoked twice, with 5 cigarettes given each time.		successful modeling		479.13±10.85	65.47±5.25						(1)Sample size calculation.(2)Random sequence generation.
		127	Qiujie Wang,Shiyi Bo.et.al.	Lingnan Journal of Emergency Medicine	2020.1	The expression of transient receptor potential M7 in the rat model of chronic obstructive pulmonary disease and the correlation analysis of lymphocytes.	6-8 weeks of age, 10/20	male 250±20g											The bronchial mucosal epithelium of rats fell off, a large number of inflammatory cells infiltrated the airway wall, the alveolar structure was disordered, the alveolar wall became thinner or broken, and the alveolar cavity was enlarged, as shown in Figure 2-A ; splenic lymphoid follicles atrophy, lymphocytes decreased significantly, fibrous connective tissue hyperplasia.	On day 1, LPS was infused into 14 weather tubes and smoked for 30 min twice daily for 28 days.	Reduced body weight and yellow fur in rats。	successful modeling									(1)Sample size calculation. (2)Random sequence generation.(3)State the reasons for excluding animals from the analysis.
		128	Xiaobin Tan,Shuquan Wu.et.al.	Journal of Clinical and Experimental Medicine	2020.2	Effects of Tanreqing Injection on ultrastructure and inflammatory factors of lung tissue in rats with chronic obstructive pulmonary disease	6-8 weeks of age,32/48	male 200±10g									61.87±4.92		In the lung tissue of rats, the epithelial cilia of the muscular layer adhered or even fell off, the structure of the alveolar wall became thinner or even broken, the bronchial wall was severely damaged, and a large number of inflammatory cells infiltrated in the trachea and alveolar cavity.	COPD was modelled by fumigation + LPS via airway titration for 8 weeks. Except for the day of lipopolysaccharide titration, the rats were fumigated in a fumigation chamber for the rest of the time, with 20 cigarettes/times, 2 times/d, at intervals of 6-8 h, each time lasting about 30-40 min.	Rats with yellowish fur, sluggish weight gain, inactivity, reduced water intake, reduced excretion.	successful modeling	327.98±18.88	471.98±23.66							(1)Sample size calculation.(2)Random sequence generation.
		129	Shengcheng Wang,Qi Li.et.al.	Chinese Journal of Comparative Medicine	2021.2	Effects of sivelestat sodium on GRP78 / PERK / CHOP signaling pathway and airway hypersecretion in COPD rats	8-10 weeks of age,48/60	male 210-230g											The bronchial wall of the lung tissue of the rats increased, the alveolar tissue wall became thinner, the cilia fell off and lodging was obvious, and there was a large amount of inflammatory cell infiltration.	In a 50 cm×50 cm×30 cm animal fumigation box, 12 rats were put into the box on each occasion. On the 2nd~7th and 9th~14th days, the rats were passively smoked by lighting cigarettes, 12 cigarettes were smoked once a day for 30 min, and the fumigation area was ventilated appropriately to prevent the rats from being poisoned by CO. LPS 200 μg (1 mg / mL) was injected into the tube on the 1st, 8th, …		successful modeling									(1)Sample size calculation.(2)Random sequence generation.
		130	Huan Yu,Liangchun Li.et.al.	Journal of Sichuan of Traditional Chinese Medicine	2018.3	Effects of Houttuynia cordata extract on ACE2 and p38MAPK pathway in lung tissue of COPD rats	6-8 weeks of age,50/60	male 180-220g											There were a large number of inflammatory cells attached to the bronchial wall of rats. Some alveolar ducts and bronchioles were dilated into irregular cavity-like structures, and some alveoli were fused into pulmonary bullae. The tracheal mucosal epithelium was necrotic, exfoliated and disordered, and goblet cells and glands were significantly proliferated. In the Fulushi group, there were less …	A model of chronic obstructive pulmonary disease (COPD) was established by smoke and lipopolysaccharide (LPS) airway droplet method: smoke exposure was performed twice a day for 30 min each time, the fume box size was 60×40×30 cm3, 15 cigarettes were lit each time and the treatment was carried out for 28 consecutive days, the rats were anaesthetised intraperitoneally with 10% chloral hydrate (2 m…	Accelerated respiratory rate, coughing, sneezing, sputum sound, fluffy fur, depressed spirit, insignificant increase in food intake and body weight, and some rats even lost weight.	successful modeling					6.83±1.76	49.82±7.52	22.78±2.31	28.20±3.76	(1)Sample size calculation. (2)Random sequence generation.(3)State the reasons for excluding animals from the analysis.
		131	Lingling Wang,Lanying Chen.et.al.	Chinese Traditional Patent Medicine	2021.1	The improvement effect of Aqueous Extract of Ruoze Lacquer on COPD rats induced by cigarette combined with LPS	6 weeks of age, 60/72	male 160-180g											The pulmonary bronchial lumen of the rats was narrowed and shrunk, with a large number of inflammatory cell infiltration around, and the shape of the pulmonary bronchus was changed.	On days 1 and 15 of modelling, 0.2 m L of lipopolysaccharide (1 mg/m L) was injected into the trachea of rats, and on days 2 to 14 and 16 to 35, rats were placed in a homemade closed Plexiglas fume box (30 cm×40 cm×60 cm) and given passive smoke 2 times/d for 30 min/session, with 12 cigarettes each time (11 mg of tar, 12 mg of CO in the smoke); on days 2 to 14 and 16 to 35, rats were given passiv…	Rats developed a cough that gradually worsened; after the 20th day, they were curled up with their backs arched, preferred to bunch up, often squinted, and their fur was greyish yellow and lusterless, and some parts of it were easy to fall off.	successful modeling			8.97±1.04						(1)Sample size calculation.(2)Random sequence generation.
		132	Wen-Tao Zhu, Chen-Hui Li	International Immunopharmacology	2021.6	Effects of allyl isothiocyanate on the expression, function, and its mechanism of ABCA1 and ABCG1 in pulmonary of COPD rats	6 weeks old，10/60	Male, 150–250 g					28.811 ± 1.934	22.274 ± 2.234			69.425 ± 5.285		the lung tissue of rats in the COPD group showed pathological features of COPD such as alveolar dilatation and fusion, alveolar wall rupture, inflammatory cell infiltra_x005f_x0002_tion, and bronchial wall thickening and narrowing.	exposure was carried out in an inhalation chamber (100 × 100 × 100 cm). Animals were exposed to 48 cigarettes over 30 min, twice a day, with a 6 h interval between each exposure, for a total of 60 days. The rats in the model group were exposed to the trachea on the 1st, 15th, 30th, and 45th day of modeling, and 0.2 mL (1 g / L) LPS was dripped into the trachea with a disposable syringe		successful modeling	造模成功								(1)Sample size calculation. (2)Random sequence generation.(3) Declaration of potential conflicts of interest and research funding.
		133	Jinshuai Guan,Xuemei Liu.et.al.	Journal of Sichuan University (Medical Sciences)	2019.6	Effects of acupuncture at Zusanli ( ST36 ) on plasma dopamine and lung function in COPD rats	6-8 weeks of age, 24/32	male 200±20g											The infiltration of inflammatory cells in lung tissue of rats was obvious, the alveolar wall was thickened, and the total area of alveoli was reduced.	The rats were anaesthetised with 60 mg/mL chloral hydrate by intraperitoneal injection at 7 mL/kg on the first and fifteenth days of the experiment, and were injected with 1 mg/mL LPS, 200 μg, into the trachea orally. On the second day of the experiment, the rats were placed in a fumigation box, and they were free to eat and drink, and 5 cigarettes were ignited and put into the box, and the box w…		successful modeling									(1)Sample size calculation.(2)Random sequence generation.
		134	Wenjing Wang,Xuemei Liu.et.al.	Guiding Journal of Traditional Chinese Medicine and Pharmacy	2021.1	The effect of perilla leaf polysaccharide on airway inflammation and airway remodeling in COPD rats through Wnt / PCP pathway	6-8 weeks of age, 40/50	male 200-220g											The alveolar space of rats was enlarged and partially fused into pulmonary bullae. The alveolar wall was thickened and a large number of inflammatory cell infiltration was observed.	LPS was injected once into the trachea on each of the 1st and 15th days of the experiment, respectively, and the rats were placed in the fumigation box for fumigation every day for the rest of the time for a total of 4 weeks.		successful modeling		605.27±32.48	365.79±18.16						(1)Sample size calculation.(2)Random sequence generation.
		135	Sheng Wang,Lingling Xiong.et.al.	Chinese Journal of Integrated Traditional and Western Medicine	2015.8	Effect of Yifei Jianpi Recipe on airway inflammation and airway mucus hypersecretion in rats with chronic obstructive pulmonary disease.	6-8 weeks of age, 12/18	male 200±20g											There were a variety of inflammatory cell infiltration in the bronchial lumen, wall and blood vessels of rats, mainly neutrophils. A large number of epithelial cells fell off, cilia fell off obviously, the wall of the trachea was thickened obviously, the lumen was narrowed, the alveolar wall was thinned, and a large number of fusions formed bullae.	Establishment of COPD rat model by fumigation plus intratracheal drip of lipopolysaccharide.		successful modeling		605±49	213±11						(1)Sample size calculation. (2)Random sequence generation.(3) Declaration of potential conflicts of interest and research funding.
		136	Linan Shan,Yu Hong.et.al.	Chinese Journal of New Drugs and Clinical Remedies	2015.11	Intervention effect of Yiqi Huoxue Huatan method on cytokines and airway remodeling in COPD model rats	6-8 weeks of age, 40/50	male 180±20g											The airway wall of rats was deformed, the epithelial mucosa fell off, a large number of inflammatory cells infiltrated, the alveolar cavity expanded, the respiratory bronchioles and alveoli expanded, the distal balloon cavity of the terminal bronchioles expanded, the septum became thin and broken, fused into a large air cavity, and the elastic fiber network was destroyed.	Lipopolysaccharide 200 g-L-1 was injected into the trachea of rats on days 1 and 14, respectively, and the modelled rats were placed in a closed box to smoke 5% (V/V) cigarettes for 0.5 h per day in the morning from day 2 to day 13 and from day 15 to day 28, respectively.		successful modeling									(1)Sample size calculation.(2)Random sequence generation.
		137	Qin Liu,Jihong Liu.et.al.	International Journal of Respiration	2014.9	To investigate the effect of salmeterol / fluticasone propionate on airway inflammation in COPD rats.	20 weeks of age, 20/30	male 220-250g											Part of the epithelium of the bronchioles of the rats fell off, and there was obvious infiltration of inflammatory cells around the wall of the tube. The respiratory bronchioles were destroyed, the lumen was partially blocked, the alveolar wall was thinned or even ruptured, the alveolar cavity was irregularly enlarged, and some alveoli were fused into pulmonary bullae.	Establishment of COPD rat model by fumigation plus intratracheal drip of lipopolysaccharide.		successful modeling		43.37±4.26	34.58±4.19		12.01±1.64	9.00±1.21	2.27±0.24		(1)Sample size calculation.(2)Random sequence generation.
		138	Mei Zhao,Guanglan Xu.et.al.	Journal of Liaoning University of Traditional Chinese Medicine	2020.5	Study on the Effect of Tongfei Huatan Decoction on Airway Inflammatory Factors in Rats with Acute Exacerbation of Chronic Obstructive Pulmonary Disease with Phlegm and Blood Stasis Syndrome.	6 weeks of age, 24/32	male 180-200g											The bronchial wall of rats was thickened, with inflammatory cell infiltration, some alveoli were congested, alveolar dilatation or pulmonary bullae formation.	On days 1 and 14, rats were anaesthetized by intraperitoneal injection of lipopolysaccharide at a concentration of 2 g/m L and 4% chloral hydrate (3 m L/kg), and 200 μL of LPS was injected into the trachea by puncturing the trachea with a 1 m L syringe, gently shaking the syringe for about 2 min after the injection so as to distribute the drug solution uniformly in both lungs, and the skin of the…	Rats are less active, their fur is lusterless and easy to shed, their food intake is reduced, they often arch their backs and breathe rapidly, coughing is audible and often accompanied by phlegm, yellow secretions can be seen in the mouth and nose, and their noses, lips and limbs and paws and nails are cyanotic.	successful modeling	70.74±5.60	56.59±5.28							(1)Sample size calculation. (2)Random sequence generation.(3) Declaration of potential conflicts of interest and research funding.
		139	Rong Liu,Jin Zhao.et.al.	Chinese Journal of Biomedical Engineering	2012.4	Effect of Tongguangsan on airway resistance and airway inflammation in rats with chronic obstructive pulmonary disease.	6-8 weeks of age,45/60	male 200-220g											In rats, some alveolar walls became thinner, alveolar space enlarged, and some alveolar ruptured and fused into pulmonary bullae.	Fumigation plus intratracheal drip of lipopolysaccharide to establish an animal model of COPD.	Rats are less active, their fur is lusterless and easy to shed, their food intake is reduced, they often arch their backs to breathe, and they breathe rapidly.	successful modeling									(1)Sample size calculation.(2)Random sequence generation.
		140	Ying Guo,Wenshu Chai.et.al.	China Pharmacy	2012.6	Study on the effect of atomization inhalation of heparin on IL-8 and TNF-a levels in rats with chronic obstructive pulmonary disease model	12 weeks of age, 30/40	male 260-300g											Different degrees of inflammatory cells were observed in the trachea and bronchi of rats. Infiltration, cilia lodging, adhesion or shedding were observed in the mucosal epithelium, and goblet cells increased significantly. Central emphysema was common in the surrounding lung tissue.	COPD animal model was established by smoking and intratracheal instillation of lipopolysaccharide.		successful modeling		243.4±21.1	135.8±16.7		2.92±0.48		0.85±0.22		(1)Sample size calculation.(2)Random sequence generation.
		141	Rong Liu,Jin Zhao.et.al.	Chinese Journal of Biomedical Engineering	2012.4	Effect of Tongguangsan on airway resistance and airway inflammation in rats with chronic obstructive pulmonary disease.	6-8 weeks of age,45/60	male 200-220g											In rats, some alveolar walls became thinner, alveolar space enlarged, and some alveolar ruptured and fused into pulmonary bullae.	COPD animal model was established by smoking and intratracheal instillation of lipopolysaccharide.	Rats less active, glossy fur easily hair loss, reduced food intake, often arched back breathing, shortness of breath.	successful modeling									(1)Sample size calculation. (2)Random sequence generation.(3) Declaration of potential conflicts of interest and research funding.
		142	Bowen Huang,Haili Yang.et.al.	Chinese Journal of Clinical Research	2020.8	The effect of Pingchuan Zhike Decoction on the expression of γ-GCS, TIMP-1 and airway remodeling in rats with chronic obstructive pulmonary disease.	8 weeks of age, 20/30	male 183-224g											The epithelial cells of the lung tissue of the rats were partially exfoliated, the mucosa was edematous and congested, the bronchial lumen had a large number of inflammatory cell infiltration, and the smooth muscle layer was thickened.	The rats were placed in a 60 cm × 60 cm × 50 cm smoke box, and 20 cigarettes were burned for 1 h at a time, then the roof of the box was opened, and after 6 h, the roof of the box was closed and 20 cigarettes were burned again for 1 h. The rats were smoked twice a day. In addition, 200 μg of lipopolysaccharide was injected into the trachea on the 1st and 14th day of the experiment, and no fumigat…		successful modeling									(1)Sample size calculation. (2)Random sequence generation.(3) Declaration of potential conflicts of interest and research funding.
		143	Xiujuan Chang,Xiaoping Sun.et.al.	Chinese Journal of Experimental Traditional Medical Formulae	2016.1	The curative effect of Qibai Pingfei granule on animal model of chronic obstructive pulmonary disease.	6-8 weeks of age,50/60	male 180-200g									47±32		Rat alveolar wall congestion, inflammatory cell infiltration, no exudate in the alveolar cavity. The increase in the number of goblet cells in a few rats leads to increased mucus secretion.	The rats were anaesthetised with 10% chloral hydrate on days 1 and 14, a 2 cm incision was made in the middle of the neck, the trachea was detached, and LPS (sterile saline prepared as 1 g-L-1, 200 g/200 L) was injected dropwise from the trachea to the lungs by a microsyringe, and then the rats were smoked in cigarette smoke for 1 h/times, 2 times/d, from day 2 to day 30, except on day 14, to rep…		successful modeling									(1)Sample size calculation.(2)Random sequence generation.
		144	Runge Hao,Panpan Zhang.et.al.	Journal of Shanxi University of Chinese Medicine	2022.3	Experimental observation of infrared temperature and microcirculation blood flow characteristics of back-shu points in COPD model rats.	9 weeks of age,8/16	male 200±20g											The alveolar wall became thinner and the alveolar septum ruptured. Part of the alveoli fused into pulmonary bullae. The inflammatory cells and plasma cells in the pulmonary interstitium increased significantly. The bronchial epithelial cells fell off and became shorter. The arrangement of glands changed.	Phase I: 10 doses (30 min) per day for 4 weeks. Stage 2: Repeat the tracheal drip once from the 6th week onwards, and in the 7th to 11th weeks, the rats were fumigated with 20 puffs (25 min) per day for 4 consecutive weeks.	Rats with yellowish fur colour, hair loss, whitish lips and paws, reduced activity, significantly reduced food intake, audible wheezing and phlegm sounds in breathing.	successful modeling									(1)Sample size calculation.(2)Random sequence generation.
		145	Lijun Ding	International Journal of Respiration	2009.8	Experimental study of diaphragmatic function in rats with chronic obstructive pulmonary disease.	8 weeks of age,24/36	male 230±20g									69.41±11.50		Rat lung tissue alveolar septum fracture, alveolar fusion, alveolar cavity expansion, airway epithelial cilia disorder, shedding, epithelial goblet cells increased, bronchial submucosa visible inflammatory cell infiltration.	Establishment of COPD animal model by smoke plus LPS method.	Rats are slow, depressed and have grey fur.	successful modeling									(1)Sample size calculation. (2)Random sequence generation.(3)State the reasons for excluding animals from the analysis.
		146	Jieying Ji,Axia Guo.et.al.	Chinese Journal of Experimental Traditional Medical Formulae	2016.1	Discussion on Maxing Tiaofei Decoction in the Treatment of Chronic Obstructive Pulmonary Disease by Inhibiting Inflammatory Reaction.	6 weeks of age,50/60	male 180±20g											The cell infiltration and exudate of bronchitis in rats were obvious, the alveolar septum was widened, the vasodilation was obvious, and there were no inflammatory cells and exudate in the alveolar cavity.	Rats were placed in an exposure chamber and exposed to cigarette smoke twice a day, 16 cigarettes each time; the concentration of smoke in the chamber was controlled at about 7%, and each exposure lasted 40 min, with an interval of 4 h between each passive smoking for 75 d.	The rats showed varying degrees of depression, sluggish activity, lack of lustre in the fur, dyspnoea, dampness in the mouth and nose, and phlegm in the throat.	successful modeling									(1)Sample size calculation.(2)Random sequence generation.
		147	Qi Chu,Zhao Li.et.al.	Chinese Journal of Public Health	2015.11	Effect of astragaloside on the expression of caspase-12 in rats with obstructive pulmonary disease.	6-8 weeks of age, 48/60	male 200±20g											The alveoli in the lung tissue of rats were enlarged and the wall was thin. Occasionally, the alveolar wall was broken and fused. The epithelial cells of bronchial mucosa were arranged in disorder, and occasional shedding was observed. Obvious glandular hyperplasia was observed, and obvious inflammatory cell infiltration was observed in the bronchial wall.	The rats were placed in a homemade smoke chamber and smoked for 30 min with 50 g of sawdust mixed with 10 cigarettes, once a day for 13 d. On the 14th day of the experiment, the operation was repeated on the 1st day, followed by a tracheal drip of lipopolysaccharide on the 2nd day, and then continued to be smoked on the following day until the 28th day of the experiment.	Rats with significantly reduced activity, significantly reduced food intake, similar amount of water, dull and yellowish fur, withered and lustreless, and lean body shape.	successful modeling									(1)Sample size calculation.(2)Random sequence generation.
		148	Xiaohui Wang,Xuejun Liu.et.al.	Chinese Journal of Nautical Medicine and Hyperbaric Medicine	2021.12	Effects of hyperbaric oxygen combined with Wenshen Yiqi Granule on airway inflammation and oxidative stress in rats with chronic obstructive pulmonary disease and its mechanism.	6 weeks of age, 40/50	male 200±20g									62.30±6.07		The bronchial cilia of rats were adhered and lodging, some epithelial cells were detached or necrotic, goblet epithelial cells were proliferated, bronchiole lumen was narrowed, some alveoli were enlarged, alveolar septum was broken, and a large number of inflammatory cells were infiltrated in the airway.	On the 1st to 28th day of the experiment, passive smoking was carried out in a Plexiglas chamber with a volume of 72 L. Cigarette smoke (5% by volume) was injected into the chamber twice a day for 30 min each time, and on the 7th, 14th, and 28th day, LPS at a concentration of 1 g/L was dropped into a tube at 0.2 ml, and passive smoking was not carried out in the chamber on the same day.		successful modeling			68.22±5.62						(1)Sample size calculation. (2)Random sequence generation.(3) Declaration of potential conflicts of interest and research funding.
		149	Kai Chen,Qiaojuan Deng.et.al.	Guiding Journal of Traditional Chinese Medicine and Pharmacy	2021.1	The protective effect of phloretin on COPD airway by inhibiting the activation of ERK.	8 weeks of age,24/36	male 231.14±19.65g									59.51±3.61		There were a large number of inflammatory cells attached to the bronchial wall of rats, and some alveolar ducts and bronchioles were dilated into irregular cavity structures. Some alveoli were fused into pulmonary bullae. The tracheal mucosal epithelium was necrotic, exfoliated or even messy, and obvious goblet cells and gland hyperplasia could be seen.	On days 1 and 14 of modelling, rats were anaesthetised intraperitoneally with 10.0% chloral hydrate at 0.3 mg/100 g. Rats were tracheally intubated, and 0.2 m L of LPS was injected into the trachea through an intravenous cannula. on days 2-13 and 15-28, fresh cigarette smoke was continuously fed into the Plexiglas airtight box for 60 min per day, 20 cigarettes/d for 1 h. At the end of the 28 d of…	Increased respiratory rate, coughing, sneezing, phlegm, wheezing, increased nasal secretion, fluffy hair, and even depression, decreased food intake, and even decreased body mass in some rats.	successful modeling			260.32±27.68（serum）						(1)Sample size calculation.(2)Random sequence generation.
		150	Meiling Nie,Kaisong Wu.et.al.	Journal of Clinical and Experimental Medicine	2020.3	The effect of mIR-132 regulating SIRT1 expression on lung injury in rats with chronic obstructive pulmonary disease.	7 weeks of age,10/30	Male, 150–250 g					23.556±2.698				59.523±1.622		HE staining showed obvious pathological changes in lung tissue.	Construction of a COPD model using intra-airway drops of lipopolysaccharide combined with fumigation for 28d		successful modeling			13.982±1.923						(1)Sample size calculation.(2)Random sequence generation.
		151	Haijiang Xu,Songyun Ouyang.et.al.	Chinese Journal of New Drugs and Clinical Remedies	2022.9	Intervention effect of total glucosides of paeony on chronic obstructive pulmonary disease model rats.	6 weeks of age, 40/50	male 180-220g									80.67±8.51		The structure of lung tissue in rats was severely damaged, the bronchial lumen was contracted and deformed, and a large number of inflammatory cells were infiltrated in the lumen and surrounding vascular tissues. The alveolar wall was widely thickened, the number of alveoli was reduced, the size was uneven, and a large number of inflammatory cells were infiltrated.	Rats were placed in a fumigation chamber, 10 cigarettes were put in each time, and fumigation was continued for 20 min, 3 times a day for 12 weeks. 0.2 g (0.1 m L) of LPS was injected into the trachea on the 1st and 70th day.		successful modeling			215.38±22.67						(1)Sample size calculation. (2)Random sequence generation.(3) Declaration of potential conflicts of interest and research funding.
[truncated: 11 more rows]

## Sheet: CS+PPE
Establishment of COPD animal model by cigarette smoke combined with protease
[truncated: 12 more rows]

## Sheet: CS＋bacteria
Establishment of COPD animal model by cigarette combined with bacteria
[truncated: 25 more rows]

## Sheet: CS＋PM2.5
The COPD animal model was established by cigarette smoking combined with particulate matter ( PM2.5 ).
[truncated: 7 more rows]
